# Supplementary material for: Molecular portrait of breast cancer in China reveals comprehensive transcriptomic likeness to Caucasian breast cancer and low prevalence of luminal A subtype
Source: Cancer Med. 2015 Mar 18;4(7):1016–30. doi: 10.1002/cam4.442 (PMC4529340; doi:10.1002/cam4.442)
Supplement: Supplementary file 2 — Table S1. List of genes significantly associated with the storage time before freezing. Table S2. Overlap between genes associated with the storage time before freezing and genes included in the breast cancer signatures retrieved from GeneSigDB database. Table S3. Genes included in clusters of correlated genes identified in the Chinese dataset and validated in the Caucasian Italian dataset. The value 0 indicates that the gene was not included in the gene cluster in the validation phase. Table S4. Genes included in clusters of correlated genes identified in the Caucasian Italian dataset and validated in the Chinese dataset. The value 0 indicates that the gene was not included in the gene cluster in the validation phase. Table S5. Genes included in clusters of correlated genes identified in the public Caucasian dataset GSE22219 and validated in our Chinese and Caucasian Italian datasets. The value 0 indicates that the gene was not included in the gene cluster in the validation phase. Table S6. Enrichment of relevant breast cancer biological signatures in gene-clusters identified in Chinese, Caucasian Italian, and Caucasian English datasets. Table S7. List of genes defining ECM1 and ECM3 subtypes in Chinese and Caucasian Italian datasets. Table S8. Stability analysis of ECM3 clusters. Statistical methods used to compare Chinese and Caucasian ECM clusters are detailed in the supplementary material of Triulzi et al. 26. Table S9. Stability analysis of and ECM1 clusters. Statistical methods used to compare Chinese and Caucasian ECM clusters are detailed in the supplementary material of Triulzi et al. 26. [file cam40004-1016-sd2.xlsx]

## Sheet: Summary
Table S1. List of genes significantly associated to the storage time before freezing.
Table S2. Overlap between genes associated to storage time before freezing and genes included in breast cancer signatures retrieved from GeneSigDB database.
Table S3. Genes included in clusters of correlated genes identified in the Chinese dataset and validated in the Caucasian Italian dataset.
Table S4. Genes included in clusters of correlated genes identified in the Caucasian Italian dataset and validated in the Chinese dataset.
Table S5. Genes included in clusters of correlated genes identified in the public Caucasian dataset GSE22219 and validated in our Chinese and Caucasian Italian datasets.
Table S6. Enrichment of relevant breast cancer biological signatures in gene-clusters identified in Chinese, Caucasian Italian and Caucasian English datasets.
Table S7. List of genes defining ECM1 and ECM3 subtypes in Chinese and Caucasian Italian datasets.
Table S8. Stability analysis of ECM3 clusters.
Table S9. Stability analysis of ECM1 clusters.

## Sheet: Table S1
Table S1. List of genes significantly associated to the storage time before freezing.
ProbeID	Symbol	Estimate	Std_Error	t_value	p_value	FDR
ILMN_1746435	HIST1H1E	0.00260633	0.000438019	5.95026	4.45712e-08	0.000709974
ILMN_1768139	RNU12	0.00645786	0.00118046	5.47065	3.62693e-07	0.00288867
ILMN_1750180	HIST1H2BB	0.0010853	0.000254041	4.27216	4.59507e-05	0.170978
ILMN_2206500	UGT2B4	0.00386468	0.000918473	4.20773	5.84826e-05	0.170978
ILMN_1707257	HIST1H3J	0.0012138	0.000290163	4.18318	6.40731e-05	0.170978
ILMN_1901419	RNU11	0.00865087	0.0020724	4.17433	6.62125e-05	0.170978
ILMN_1796069	CBLN2	0.00701657	0.00169476	4.14015	7.51362e-05	0.170978
ILMN_1683927	ITGAE	0.00263569	0.000672096	3.9216	0.000166115	0.317076
ILMN_1673892	GK5	-0.00331982	0.000862206	-3.85038	0.000213882	0.317076
ILMN_1664706	HIST2H3D	0.00248417	0.000647563	3.83619	0.000224852	0.317076
ILMN_1685709	TMEM125	-0.00501971	0.00132089	-3.80025	0.000255084	0.317076
ILMN_1775925	HIST1H2BI	0.00084239	0.000222572	3.78479	0.000269245	0.317076
ILMN_1770963	NAALADL1	0.00225262	0.000595334	3.78379	0.000270188	0.317076
ILMN_1653251	HIST1H1B	0.00133033	0.000352806	3.77071	0.000282794	0.317076
ILMN_2120273	AP1S2	0.00351085	0.000938844	3.73955	0.000315121	0.317076
ILMN_1801833	ARHGAP24	0.00257153	0.000692657	3.71257	0.000345923	0.317076
ILMN_2319000	MATK	0.00440525	0.00118946	3.70358	0.000356804	0.317076
ILMN_1804629	TPK1	0.00305725	0.000828836	3.68861	0.000375651	0.317076
ILMN_1702231	C1orf54	0.00383331	0.00104799	3.65778	0.00041748	0.317076
ILMN_1756937	ST8SIA4	0.00198324	0.000544506	3.64227	0.000440164	0.317076
ILMN_1796976	NLRC4	0.00108519	0.000300577	3.61034	0.000490583	0.317076
ILMN_1805534	PPP4R1L	0.000906289	0.000252643	3.58723	0.000530443	0.317076
ILMN_1785413	ATP2C2	-0.00429995	0.00120269	-3.57527	0.000552255	0.317076
ILMN_1690537	GTSF1L	0.000867404	0.000243481	3.56251	0.000576457	0.317076
ILMN_1730229	CGNL1	-0.00623579	0.00175288	-3.55746	0.000586306	0.317076
ILMN_1651315	HMG20B	-0.00319458	0.000899583	-3.55118	0.000598783	0.317076
ILMN_1666731	C3orf32	0.0021018	0.000592989	3.54442	0.000612504	0.317076
ILMN_1746257	DAZAP1	-0.00183273	0.000517787	-3.53954	0.000622586	0.317076
ILMN_1755658	ABI3	0.00301034	0.000852605	3.53075	0.000641128	0.317076
ILMN_2068274	CLEC9A	0.00120188	0.000340422	3.53056	0.000641533	0.317076
ILMN_2101278	RGS18	0.00270643	0.000768747	3.52058	0.000663261	0.317076
ILMN_1652609	ARHGEF28	-0.00139724	0.000396974	-3.51974	0.000665119	0.317076
ILMN_1658399	KLRG1	0.00390347	0.00111585	3.4982	0.0007145	0.317076
ILMN_2173004	RAB8B	0.00303078	0.000867212	3.49486	0.000722463	0.317076
ILMN_2315979	LBH	0.00368638	0.00105792	3.48456	0.000747536	0.317076
ILMN_1692861	UGT2A3	0.00317813	0.000914486	3.47532	0.000770727	0.317076
ILMN_1911677	LINC00402	0.00164104	0.000472484	3.47321	0.000776103	0.317076
ILMN_1754894	C1orf162	0.00436758	0.00125773	3.47259	0.0007777	0.317076
ILMN_1793435	KIAA1107	-0.00199069	0.000573716	-3.46982	0.000784855	0.317076
ILMN_1703284	SPIRE2	-0.00460353	0.00132988	-3.46162	0.000806374	0.317076
ILMN_1742789	LPXN	0.00403131	0.0011658	3.45797	0.000816129	0.317076
ILMN_2109416	NAPSB	0.00627759	0.00182019	3.44888	0.00084091	0.317909
ILMN_2057836	RNU2-1	0.0028464	0.000828086	3.43732	0.000873433	0.317909
ILMN_1778360	PYGB	-0.0034446	0.0010026	-3.43568	0.000878147	0.317909
ILMN_1756542	TBC1D17	-0.00251996	0.000738024	-3.41446	0.00094129	0.318951
ILMN_2106725	NCF1B	0.00128971	0.000378271	3.40948	0.000956734	0.318951
ILMN_1719433	CD1D	0.00242114	0.000710664	3.40686	0.000964933	0.318951

## Sheet: Table S2
Table S2. Overlap between genes associated to storage time before freezing and genes included in breast cancer signatures retrieved from GeneSigDB database.
Signatures from GeneSigDB	N. of genes in the signature	N. of genes in the signature affected by storage time to freezing	% of genes in the signature affected by storage time to freezing
Human Breast_Rozenchan09_9genes	7	1	14.2857
Human Breast_Mewani06_17genes_raf1	15	1	6.66667
Human Breast_Cicatiello04_18genes	18	1	5.55556
Human Breast_Folgueira09_34genes	26	1	3.84615
Human Breast_Desmedt08_28genes_ERBB2_Module	28	1	3.57143
Human Breast_Wang04_33genes	29	1	3.44828
Human Breast_Singer08_39genes	35	1	2.85714
Human Breast_Xu05_52genes_upE2_control	38	1	2.63158
Human Breast_Xu05_74genes_upE2	50	1	2
Human Breast_Pawitan05_64genes_prognosisGenes	51	1	1.96078
Human Breast_Blick10_57genes_CD24_BasalB	57	1	1.75439
Human Breast_Harvell_68genes	58	1	1.72414
Human Breast_Konstantinopoulos10_60genes	58	1	1.72414
Human Breast_Pothuri10_228genes	226	2	0.884956
Human Breast_Mira09_150genes	130	1	0.769231
Human Breast_Bergamaschi08_278genes	272	2	0.735294
Human Breast_Dairkee04_202genes	145	1	0.689655
Human Breast_Waddell08_200genes_BRCA2missense	150	1	0.666667
Human Breast_Mira09_356genes	166	1	0.60241
Human Breast_Turashvili07_201genes	166	1	0.60241
Human Breast_Pothuri10_526genes	516	3	0.581395
Human Breast_Turashvili07_208genes	173	1	0.578035
Human Breast_Creighton08_772genes	543	3	0.552486
Human Breast_Creighton08_1024genes	731	4	0.547196
Human Breast_Bae04_202genes_BRCA1_up	183	1	0.546448
Human Breast_Lien07_213genes	192	1	0.520833
Human Breast_Mira09_221genes	196	1	0.510204
Human Breast_Rizki08_204genes	198	1	0.505051
Human Breast_Laere08_205genes	199	1	0.502513
Human Breast_Laere08_263genes	205	1	0.487805
Human Breast_Sotiriou06_242genes	205	1	0.487805
Human Breast_Agthoven10_251genes	223	1	0.44843
Human Breast_Charafe-Jauffret06_1309genes	922	4	0.433839
Human Breast_Loi10_278genes	234	1	0.42735
Human Breast_Creighton08_584genes	498	2	0.401606
Human Breast_Parker09_1232genes_IntrinsicGenes_hu2006	1125	4	0.355556
Human Breast_Wang05_410genes_up_BT-BAF57cells	282	1	0.35461
Human Breast_Vecchi08_792genes	567	2	0.352734
Human Breast_Wood10_416genes	308	1	0.324675
Human Breast_Creighton08_453genes	317	1	0.315457
Human Breast_Cicatiello04_344genes	332	1	0.301205
Human Breast_Harvell08_428genes	335	1	0.298507
Human Breast_Teschendorff07_813genes_ERneg	676	2	0.295858
Human Breast_Sabatier10_368genes	364	1	0.274725
Human Breast_Liu08_1878genes	1125	3	0.266667
Human Breast_Speers09_780genes	772	2	0.259067
Human Breast_Bertucci06_534genes	386	1	0.259067
Human Breast_Sotiriou03_485genes_Survival	393	1	0.254453
Human Breast_Pothuri10_811genes	797	2	0.250941
Human Breast_Charafe-Jauffret06_1233genes	864	2	0.231481
Human Breast_Parker09_1918genes_IntrinsicGenes_Compilation	1734	4	0.230681
Human Breast_Hu06_1400genes	1316	3	0.227964
Human Breast_Sotiriou03_606genes_ER	468	1	0.213675
Human Breast_Nagaraja10_3054genes	2415	5	0.207039
Human Breast_Creighton08_643genes	494	1	0.202429
Human Breast_Sotiriou03_706genes	521	1	0.191939
Human Breast_Dairkee04_681genes	523	1	0.191205
Human Breast_Nagaraja10_1345genes	1108	2	0.180505
Human Breast_Larsson07_3085genes	2242	4	0.178412
Human Breast_Yau08_1518genes_OxidativeStress	1173	2	0.170503
Human Breast_Creighton08_2154genes	1803	3	0.166389
Human Breast_Kreike07_3712genes_Basal_mets	2591	4	0.154381
Human Breast_van'tVeer02_2460genes_Ergenes	1995	3	0.150376
Human Breast_Farmer05_3198genes_basal_apocrine_luminal	3160	4	0.126582
Human Breast_Walker10_3588genes	3168	4	0.126263
Human Breast_Vincent-Salomon08_1001genes	821	1	0.121803
Human Breast_Bertucci06_2537genes	1724	2	0.116009
Human Breast_Mutarelli08_1488genes	1212	1	0.0825083
Human Breast_Mackay07_1395GenesUpRegulated	1252	1	0.0798722
Human Breast_Reyal05_3373genesSuppTable2SuppTable2	3265	2	0.0612557
Human Breast_Aar?e10_112genes	39	0	0
Human Breast_Aar?e10_48genes	21	0	0
Human Breast_Abba04_50genes_Norm_v_DCIS	49	0	0
Human Breast_Abba04_52genes_DCIS_v_IDC	51	0	0
Human Breast_Abba05_183genes	181	0	0
Human Breast_Abba07_22genes	18	0	0
Human Breast_Abba07_24genes	16	0	0
Human Breast_Adler06_39genes	39	0	0
Human Breast_Adler06_57genes	49	0	0
Human Breast_Albrektsen07_10genes	10	0	0
Human Breast_Albrektsen07_11genes	10	0	0
Human Breast_Albrektsen07_16genes	16	0	0
Human Breast_Albrektsen07_5genes	5	0	0
Human Breast_Amatschek04_39genes	39	0	0
Human Breast_Amin06_82genes_StromaInteractions	76	0	0
Human Breast_Andre09_36genes	21	0	0
Human Breast_Andre09_71genes	68	0	0
Human Breast_Ayers04_74genes_Response	35	0	0
Human Breast_Bae04_98genes_BRCA1_down	88	0	0
Human Breast_Balogh06_23genes_known	17	0	0
Human Breast_Balogh06_90genes	65	0	0
Human Breast_Barry10_1022genes	850	0	0
Human Breast_Barry10_205genes	183	0	0
Human Breast_Barry10_50genes	48	0	0
Human Breast_Barry10_52genes	52	0	0
Human Breast_Bauer10_05genes	4	0	0
Human Breast_Bauer10_10genes	7	0	0
Human Breast_Bauer10_21genes	21	0	0
Human Breast_BernardPierrot_28genes_CellLines	28	0	0
Human Breast_BernardPierrot_28genes_Tumors	25	0	0
Human Breast_BernardPierrot_48genes	39	0	0
Human Breast_BernardPierrot_74genes	59	0	0
Human Breast_Bertucci02_23genes	20	0	0
Human Breast_Bertucci06_527genes	386	0	0
Human Breast_Bertucci08_75genes	71	0	0
Human Breast_Bieche04_27genes	27	0	0
Human Breast_Bieche04_29genes_invasive	25	0	0
Human Breast_Bieche04_3genes_relapsed	3	0	0
Human Breast_Bieche04_47genes	46	0	0
Human Breast_Bienkowska09_103genes	82	0	0
Human Breast_Bienkowska09_30genes	23	0	0
Human Breast_Blick10_11genes_EMT_down	10	0	0
Human Breast_Blick10_35genes_CD24_BasalB	24	0	0
Human Breast_Blick10_55genes_BasalBvsBasalAorLuminal	53	0	0
Human Breast_Blick10_69genes_EMT_up	67	0	0
Human Breast_Boersma08_24genes_StromalGenes	22	0	0
Human Breast_Bonnefoi07_202genes	188	0	0
Human Breast_Broeks09_18genes	16	0	0
Human Breast_Broeks09_7genes	7	0	0
Human Breast_Buffa10_51genes_Hypoxia	50	0	0
Human Breast_Burga09_25genes	25	0	0
Human Breast_Cappelletti08_17genes_NonResponderToremifene_down	12	0	0
Human Breast_Cappelletti08_17genes_NonResponderToremifene_up	15	0	0
Human Breast_Cappelletti08_17genes_ResponderToremifene_up	16	0	0
Human Breast_Cappelletti08_19genes_ResponderToremifene_down	17	0	0
Human Breast_Cappelletti08_53genes	41	0	0
Human Breast_Carter06_70genes	56	0	0
Human Breast_Cecco09_17genes	16	0	0
Human Breast_Cecco09_24genes	23	0	0
Human Breast_Cecco09_28genes	25	0	0
Human Breast_Cecco09_2genes	2	0	0
Human Breast_Chalabi06_57genes	46	0	0
Human Breast_Chang03_92genes	89	0	0
Human Breast_Chang04_772genes_WoundHealing_CSR_genes	589	0	0
Human Breast_Chanock07_16genes	13	0	0
Human Breast_Chanrion08_80genes	38	0	0
Human Breast_Charafe-Jauffret06_227genes	178	0	0
Human Breast_Charafe-Jauffret09_28genes	28	0	0
Human Breast_Charafe-Jauffret09_42genes	42	0	0
Human Breast_Chen06_36genes	36	0	0
Human Breast_Chen06_56genes	56	0	0
Human Breast_Chen09_16genes	16	0	0
Human Breast_Chen09_20genes	4	0	0
Human Breast_Chen09_30genes	30	0	0
Human Breast_Chen09_37genes	30	0	0
Human Breast_Chen10_10genes_Rapamycin	7	0	0
Human Breast_Chen10_10genes_Temsirolimus	7	0	0
Human Breast_Chi06_123genes	113	0	0
Human Breast_Chinnaiyan06_71genes_saha	14	0	0
Human Breast_Chuang02_1590DownRegulated	11	0	0
Human Breast_Chuang02_1618UpRegulated	27	0	0
Human Breast_Cicatiello04_51genes_ER	40	0	0
Human Breast_Cicatiello04_52genes	52	0	0
Human Breast_Cicatiello04_78genes_ER	57	0	0
Human Breast_Crawford08_187genes	141	0	0
Human Breast_Crawford08_971genes	376	0	0
Human Breast_Creighton07_20genes_RADsensitive	20	0	0
Human Breast_Creighton07_30genes_ERnegHormoneIndependent_down	30	0	0
Human Breast_Creighton07_34genes_RADinsensitive	34	0	0
Human Breast_Creighton07_51genes_ERnegHormoneIndependent_up	51	0	0
Human Breast_Creighton07_81genes_ERnegHormoneIndependent_EGFR	81	0	0
Human Breast_Creighton08_623genes	489	0	0
Human Breast_Creighton08_952genes	131	0	0
Human Breast_Creighton09_594genes	475	0	0
Human Breast_Creighton09_90genes	82	0	0
Human Breast_Creighton09_92genes	81	0	0
Human Breast_Culhane09_12genes_MolecularSubtype	12	0	0
Human Breast_Dai05_50genes	46	0	0
Human Breast_Dairkee04_479genes	378	0	0
Human Breast_Deeb07_61genesHumanGeneListHumanGeneList	60	0	0
Human Breast_Delsite02_21genes_down_Rho0cells	20	0	0
Human Breast_Delsite02_32genes_up_Rho0cells	2	0	0
Human Breast_Desmedt08_10genes_CASP3_Module	10	0	0
Human Breast_Desmedt08_14genes_VEGF_Module	14	0	0
Human Breast_Desmedt08_229genes_AURKA_Module	229	0	0
Human Breast_Desmedt08_469genes_ESR1_Module	469	0	0
Human Breast_Desmedt08_68genes_PLAU_Module	68	0	0
Human Breast_Desmedt08_95genes_STAT1_Module	95	0	0
Human Breast_Doane06_138genes	105	0	0
Human Breast_Doane06_145genes	113	0	0
Human Breast_Doane06_57genes	48	0	0
Human Breast_Dong07_18genes_glycyrrhizin	18	0	0
Human Breast_Dressman06_18genes	10	0	0
Human Breast_Dressman06_22genes	17	0	0
Human Breast_Dressman06_38genes	20	0	0
Human Breast_Einav05_34genes	32	0	0
Human Breast_Ellsworth09_13genes	13	0	0
Human Breast_Ellsworth09_27genes	27	0	0
Human Breast_Fan06_104genes	103	0	0
Human Breast_Fan06_82genes	80	0	0
Human Breast_Farmer05_269genes__basal_apocrine_luminal	267	0	0
Human Breast_Feng07_21genesUpRegulated	20	0	0
Human Breast_Feng07_58genesDownRegulated	54	0	0
Human Breast_Finak08_164genes	158	0	0
Human Breast_Finak08_26genes	26	0	0
Human Breast_Finetti08_16genes	16	0	0
Human Breast_Folgueira09_26genes	19	0	0
Human Breast_Forget07_15genes	6	0	0
Human Breast_Fournier06_22genes_3Dculture	22	0	0
Human Breast_Fournier06_60genes_2D_versus_3D_cellCulture	60	0	0
Human Breast_Gatalica05_10genes	9	0	0
Human Breast_Gatalica05_4genes	4	0	0
Human Breast_Glinsky04_12genes_survival	11	0	0
Human Breast_Glinsky04_14genes_survival	13	0	0
Human Breast_Glinsky04_3genes_ERnegSurvival	3	0	0
Human Breast_Glinsky04_4genes_survival	4	0	0
Human Breast_Glinsky04_5genes_ERnegSurvival	3	0	0
Human Breast_Glinsky04_6genes_survival	6	0	0
Human Breast_Graham05_133genes	110	0	0
Human Breast_Graham05_82genes	77	0	0
Human Breast_Grinchuk10_10genes	6	0	0
Human Breast_Grinchuk10_11genes_KolmogorovSmirnovTestStockholm	10	0	0
Human Breast_Grinchuk10_11genes_KolmogorovSmirnovTestUppsala	10	0	0
Human Breast_Grinchuk10_17genes_KolmogorovSmirnovTestStockholm	15	0	0
Human Breast_Grinchuk10_17genes_KolmogorovSmirnovTestUppsala	15	0	0
Human Breast_Grinchuk10_4genes	4	0	0
Human Breast_Gruvberger-Saal07_50genes	29	0	0
Human Breast_Guo05_14genes_down_EGCG	14	0	0
Human Breast_Guo05_9genes_up_EGCG	9	0	0
Human Breast_Gwinn04_16genes	15	0	0
Human Breast_Gwinn04_5genes	5	0	0
Human Breast_Gwinn04_8genes	8	0	0
Human Breast_Gyoerffy05_70genes	41	0	0
Human Breast_Gyoerffy05_79genes	39	0	0
Human Breast_Habermann09_18genes	17	0	0
Human Breast_Habermann09_2genes	1	0	0
Human Breast_Habermann09_38genes	34	0	0
Human Breast_Habermann09_3genes	3	0	0
Human Breast_HaibeKains10_229genes_GENIUS_ERposHER2neg	229	0	0
Human Breast_HaibeKains10_22genes_GENIUS_HER2pos	22	0	0
Human Breast_HaibeKains10_63genes_GENIUS_ERnegHER2neg	63	0	0
Human Breast_Hall06_276genes_HRT	249	0	0
Human Breast_Hannemann05_80genes	43	0	0
Human Breast_Hannemann06_35genes_DCIS_v_IBC	26	0	0
Human Breast_Hannemann06_43genes_DCIS_differentiation	35	0	0
Human Breast_Hannemann06_78genes_DCIS	55	0	0
Human Breast_Hannemann06_80genes_DCIS	58	0	0
Human Breast_Harvell_194genes	181	0	0
Human Breast_Harvell_20genes	19	0	0
Human Breast_Harvell_25genes	23	0	0
Human Breast_Harvell_87genes	74	0	0
Human Breast_Harvell_99genes	93	0	0
Human Breast_Harvell08_10genes	9	0	0
Human Breast_Harvell08_13genes	9	0	0
Human Breast_Harvell08_14genes	11	0	0
Human Breast_Harvell08_183genes	149	0	0
Human Breast_Harvell08_298genes	212	0	0
Human Breast_Harvell08_308genes	215	0	0
Human Breast_Hedenfalk01_176genes_BRCA	150	0	0
Human Breast_Hedenfalk01_51genes_BRCA	44	0	0
Human Breast_Hedenfalk03_22genes_up_subsetBRCAx	21	0	0
Human Breast_Hedenfalk03_38gene_down_subsetBRCAx	28	0	0
Human Breast_Hendricks04_64genes_BRG1_down	45	0	0
Human Breast_Hendricks04_71genes_BRG1_up	52	0	0
Human Breast_Hernandez09_81genes	65	0	0
Human Breast_HernandezVargas07_313genes	244	0	0
Human Breast_Hess06_31genes	26	0	0
Human Breast_Hodgson05_12genes	12	0	0
Human Breast_Hoffman10_21genes	21	0	0
Human Breast_Horlings10_183genes	171	0	0
Human Breast_Horlings10_271genes	252	0	0
Human Breast_Hu06_326genes	227	0	0
Human Breast_Huang03_164genes_recurrence	141	0	0
Human Breast_Huang03_176genes_LNmetastasis	155	0	0
Human Breast_Huang07_161genes	131	0	0
Human Breast_Huper07_66genes_BasalCells	54	0	0
Human Breast_Huper07_66genes_LuminalCells	60	0	0
Human Breast_Itoh05_45genes	44	0	0
Human Breast_Itoh05_92genes	61	0	0
Human Breast_Itoh05_98genes	65	0	0
Human Breast_Iyengar03_10genes_Up	8	0	0
Human Breast_Iyengar03_7genes_down	4	0	0
Human Breast_Jansen05_81genes	46	0	0
Human Breast_Jazaeri02_1430DownRegulated	51	0	0
Human Breast_Jazaeri02_1872UpRegulated	60	0	0
Human Breast_Jones04_50genes_luminal	29	0	0
Human Breast_Jones04_50genes_myoepithelial	33	0	0
Human Breast_Kapp06_30genes	26	0	0
Human Breast_Karlsson08_20genes	20	0	0
Human Breast_Karlsson08_31genes	31	0	0
Human Breast_Karlsson08_46genes	45	0	0
Human Breast_Karlsson08_48genes	48	0	0
Human Breast_Kenny07_96genes_2Dv3Dcultures	72	0	0
Human Breast_Kim04_273genes	205	0	0
Human Breast_Kim04_283genes	210	0	0
Human Breast_Kim04_30genes	24	0	0
Human Breast_Kim06_33genes_DownRegulated	31	0	0
Human Breast_Kim06_33genes_UpRegulated	30	0	0
Human Breast_Klein07_63genes_human_Mouse	63	0	0
Human Breast_Korkola07_182genes-PAMGeneList	121	0	0
Human Breast_Korkola07_22genes-OverlapGenes	21	0	0
Human Breast_Korkola07_52genes-CorrelationGenes	42	0	0
Human Breast_Korkola07_63genes-SAMGeneList	43	0	0
Human Breast_Kote-Jarai04_79genes	59	0	0
Human Breast_Kote-Jarai06_200genes_BCRA1vBRCA2	148	0	0
Human Breast_Kote-Jarai06_200genes_BCRA2	178	0	0
Human Breast_Kote-Jarai06_200genes_BRCA1	139	0	0
Human Breast_Landemaine08_21genes	21	0	0
Human Breast_Larsson07_14genes	14	0	0
Human Breast_Larsson07_188genes	140	0	0
Human Breast_Larsson07_24genes	18	0	0
Human Breast_Larsson07_47genes	47	0	0
Human Breast_Larsson07_71genes	71	0	0
Human Breast_Larsson07_76genes	45	0	0
Human Breast_Lauss08_25genes	25	0	0
Human Breast_Lauss08_374genes	373	0	0
Human Breast_Lee06_17genes_down_VitD3	16	0	0
Human Breast_Lee06_71genes_up_VitD3	67	0	0
Human Breast_Lee07_7genes	7	0	0
Human Breast_Lee10_184genes	177	0	0
Human Breast_Lee10_23genes	23	0	0
Human Breast_Lee10_25genes	23	0	0
Human Breast_Lee10_30genes	25	0	0
Human Breast_Lee10_52genes	51	0	0
Human Breast_Li01_11genes_down_MCF7_MnSOD	11	0	0
Human Breast_Li01_5genes_up_MCF7_MnSOD	5	0	0
Human Breast_Li06_60genes	57	0	0
Human Breast_Li09_24genes	14	0	0
Human Breast_Lin07_38genes	31	0	0
Human Breast_Lin09_10genes	8	0	0
Human Breast_Lin09_128genes	69	0	0
Human Breast_Lin09_15genes	14	0	0
Human Breast_Lin09_23genes	22	0	0
Human Breast_Lin09_24genes	21	0	0
Human Breast_Lin09_28genes	25	0	0
Human Breast_Lin09_8genes	7	0	0
Human Breast_Liu07_186genes	181	0	0
Human Breast_Liu08_26genes	26	0	0
Human Breast_Loi08_239genes	183	0	0
Human Breast_Loi09_19genes_GROWTHFACTORSIGNALING	16	0	0
Human Breast_Lombaerts06_20genes_Fibroblastic-Tumour	20	0	0
Human Breast_Lombaerts06_43genes_TGBFb	42	0	0
Human Breast_Ma02_200genes_grade	174	0	0
Human Breast_Ma02_29genes_IDCvDCIS_up	27	0	0
Human Breast_Ma02_85genes_IDCvDCIS_up	82	0	0
Human Breast_Ma07_28genes_recurrence	21	0	0
Human Breast_Mackay03_61genes	58	0	0
Human Breast_Mackay07_1264GenesDownRegulated	1052	0	0
Human Breast_Man05_15genes_ER	13	0	0
Human Breast_Marella09_11genes_GeneCodingProtein	10	0	0
Human Breast_Marella09_11genes_GenesInvolvedBreastCancer	11	0	0
Human Breast_Marella09_30genes	28	0	0
Human Breast_Martens05_117genes	117	0	0
Human Breast_Martin08_22genes	21	0	0
Human Breast_Martin08_22genes_FournierSignature	22	0	0
Human Breast_Martin09_19genes	19	0	0
Human Breast_Martin09_30genes	30	0	0
Human Breast_Martin09_46genes	46	0	0
Human Breast_Martin09_485genes	428	0	0
Human Breast_Martin09_8genes	8	0	0
Human Breast_Mazurek05_15genes	14	0	0
Human Breast_Mazurek05_187genes	180	0	0
Human Breast_Mazurek05_28genes	27	0	0
Human Breast_Middelburg05_13genes_Up_doxorubicin	11	0	0
Human Breast_Middelburg05_17genes_Down_doxorubicin	15	0	0
Human Breast_Miller05_32genes	25	0	0
Human Breast_Miller05_p53	868	0	0
Human Breast_Miller07_19genes	17	0	0
Human Breast_Miller07_27genes	26	0	0
Human Breast_Miller07_36genes	32	0	0
Human Breast_Miller07_52genes	48	0	0
Human Breast_Miller07_56genes	53	0	0
Human Breast_Miller07_6genes	6	0	0
Human Breast_Milyavsky05_16genes	16	0	0
Human Breast_Milyavsky05_38genes_p53	27	0	0
Human Breast_Minn05_18genes_LungMets	17	0	0
Human Breast_Modlich04_19genes	18	0	0
Human Breast_Modlich04_24genes	16	0	0
Human Breast_Modlich04_25genes	25	0	0
Human Breast_Modlich04_37genes	26	0	0
Human Breast_Modlich05_31genes	29	0	0
Human Breast_Moon08_20genes_C1	14	0	0
Human Breast_Moon08_20genes_C2	17	0	0
Human Breast_Moon08_20genes_C3	19	0	0
Human Breast_Moon08_20genes_C4	19	0	0
Human Breast_Moreira08_13genes	12	0	0
Human Breast_MorenoBueno06_117genes	83	0	0
Human Breast_Mori07_09genes	9	0	0
Human Breast_Mori07_33genes	28	0	0
Human Breast_Muggerud06_232genes	174	0	0
Human Breast_Muggerud06_271genes	259	0	0
Human Breast_Muggerud06_27genes_LuminalvNonLuminal	21	0	0
Human Breast_Naderi07_200genes	175	0	0
Human Breast_Nagai04_46genes_ERpos	42	0	0
Human Breast_Nagai04_52genes_ERneg	48	0	0
Human Breast_Nagaraja10_14genes	11	0	0
Human Breast_Nagaraja10_25genes_mir-182Knockdown	24	0	0
Human Breast_Nagaraja10_25genes_mir-30aKnockdown	25	0	0
Human Breast_Nagaraja10_27genes	25	0	0
Human Breast_Nam08_30genes_UpregulatedGeneList	30	0	0
Human Breast_Nam08_7genes_DownregulatedGeneList	7	0	0
Human Breast_Natowicz08_30genes_HighestValueV(s)	26	0	0
Human Breast_Natowicz08_30genes_KHessProbes	26	0	0
Human Breast_Nikolsky08_13genes	12	0	0
Human Breast_Nimeus-Malmstrom06_20genes	18	0	0
Human Breast_Nuyten06_123genes_hypoxia	103	0	0
Human Breast_Nuyten06_70genes_hypoxia	60	0	0
Human Breast_O'Brien07_Top100GoodPrognosisGenes	88	0	0
Human Breast_O'Brien07_Top100PoorPrognosisGenes	76	0	0
Human Breast_Oh02_170genes	134	0	0
Human Breast_Onda04_21genes_downSurvival	10	0	0
Human Breast_Orsetti04_32genes	23	0	0
Human Breast_Orsetti04_39genes	24	0	0
Human Breast_Paik04_21genes	21	0	0
Human Breast_Park06_11genes_ABC_transporters	9	0	0
Human Breast_Park06_4genes_ABC_transports	3	0	0
Human Breast_Parker09_161genes_IntrinsicGenes_RTPCR	142	0	0
Human Breast_Parker09_306genes_IntrinsicGenes_HuShort	244	0	0
Human Breast_Parker09_412genes_IntrinsicGenes_Perou2000	382	0	0
Human Breast_Parker09_498genes_IntrinsicGenes_Perreard2006	454	0	0
Human Breast_Parker09_500genes_IntrinsicGenes_SorlieAnnot	472	0	0
Human Breast_Parker09_501genes_IntrinsicGenes_Sorlie2003	456	0	0
Human Breast_Parker09_50genes_IntrinsicGenes_PAM50	48	0	0
Human Breast_Perreard06_53genes_RT-PCR_Molecular_Subtype_Intrisinc_Genes	52	0	0
Human Breast_Pothuri10_180genes	177	0	0
Human Breast_Pothuri10_361genes	384	0	0
Human Breast_Pothuri10_87genes	87	0	0
Human Breast_Pusztai07_49genes	47	0	0
Human Breast_Rahman06_39genes	27	0	0
Human Breast_Reyal08_159genes	155	0	0
Human Breast_Reyal08_41genes	41	0	0
Human Breast_Reyal08_72genes	63	0	0
Human Breast_Rinehart-Kim00_21genes_MCF7cells	19	0	0
Human Breast_Rodningen08_18genes	15	0	0
Human Breast_Rodningen08_355genes_risk	230	0	0
Human Breast_Rodningen08_61genes	55	0	0
Human Breast_Roepman09_13genes	7	0	0
Human Breast_Roll08_64genes	58	0	0
Human Breast_Rouzier05_298genes_4classes	292	0	0
Human Breast_Rozenchan09_23genes	15	0	0
Human Breast_Rozenchan09_34genes	26	0	0
Human Breast_Rozenchan09_79genes	69	0	0
Human Breast_Rozenchan09_7genes	6	0	0
Human Breast_Rozenchan09_81genes	57	0	0
Human Breast_Rozenchan09_90genes	75	0	0
Human Breast_Rozenchan09_98genes	66	0	0
Human Breast_Russo08_10genes	8	0	0
Human Breast_Russo08_229genes	158	0	0
Human Breast_Saal07_174genes	186	0	0
Human Breast_Samoszuk05_13genes_MyofibroblastGenes	12	0	0
Human Breast_Schuetz06_101genes	75	0	0
Human Breast_Scibetta05_53genes_ad5_down	44	0	0
Human Breast_Scibetta05_80genes_ad5_up	70	0	0
Human Breast_Sgroi99_16genes	11	0	0
Human Breast_Shen04_45genes_DownRegulated	37	0	0
Human Breast_Shen04_45genes_UpRegulated	38	0	0
Human Breast_Shivapurkar08_43genes	41	0	0
Human Breast_Singer08_06genes	5	0	0
Human Breast_Smid06_87genes_BoneMets	82	0	0
Human Breast_Song06_62genes	53	0	0
Human Breast_Sorlie03_552genes_IntrinsicGeneList	472	0	0
Human Breast_Sorlie06_54genes_Luminal_v_Basal	54	0	0
Human Breast_Sotiriou03_137genes_Grade	106	0	0
Human Breast_Sotiriou06_128genes	110	0	0
Human Breast_Speers09_24genes	22	0	0
Human Breast_Speers09_52genes_IDKinasesOverExpressed	50	0	0
Human Breast_Speers09_52genes_OverExpressedNegativeCancer	51	0	0
Human Breast_Staaf10_15genes	15	0	0
Human Breast_Stitziel04_27genes	16	0	0
Human Breast_Takahashi08_33genes_TP53	32	0	0
Human Breast_Tan07_5genes	5	0	0
Human Breast_Tangir04_13genes_Dexamethasone	6	0	0
Human Breast_Taube10_160genes_EMTsignature_down	139	0	0
Human Breast_Taube10_91genes_EMTsignature_up	84	0	0
Human Breast_Teschendorff06_52genes_Erpos	40	0	0
Human Breast_Teschendorff07_193genes_Erpos	169	0	0
Human Breast_Thorner09_217genes	176	0	0
Human Breast_Thuerigen06_512genes_TGFb	423	0	0
Human Breast_Toussaint09_4genes_GGIRTPCR	4	0	0
Human Breast_Treff04_15genes_HMGA1	15	0	0
Human Breast_Treff04_32genes_HMGA1	29	0	0
Human Breast_Troester06_120genes-down-DOX-ZR75-1	88	0	0
Human Breast_Troester06_134genes_up_DoxTreated-HME-CC	109	0	0
Human Breast_Troester06_162genes_down_DOX-ME16C	124	0	0
Human Breast_Troester06_21genes-down-sham_HME-CC	14	0	0
Human Breast_Troester06_25genes-up-sham-ZR75-1	20	0	0
Human Breast_Troester06_34genes-down-sham-ZR75-1	22	0	0
Human Breast_Troester06_364genes_up_DOX-MCF7	294	0	0
Human Breast_Troester06_3genes-up_DOX-ME16C	3	0	0
Human Breast_Troester06_436genes-up-DOX-ZR75-1	342	0	0
Human Breast_Troester06_52genes_ProbeID	35	0	0
Human Breast_Troester06_62genes-down-up_DOX-MCF7	43	0	0
Human Breast_Troester06_64genes_sham-ME16C	51	0	0
Human Breast_Troester06_7genes_sham_ME16C	4	0	0
Human Breast_Troester06_81genes_up_sham_HME-CC	71	0	0
Human Breast_Turashvili07_171genes	148	0	0
Human Breast_Turashvili07_326genes	253	0	0
Human Breast_Turashvili07_32genes	29	0	0
Human Breast_Turashvili07_82genes	76	0	0
Human Breast_Turner10_324genes	275	0	0
Human Breast_Turner10_40genes_DownRegulated Genes	37	0	0
Human Breast_Turner10_40genes_OverExpressed	38	0	0
Human Breast_van Vliet08_127genes_GoodvPoorPrognosis	127	0	0
Human Breast_VandenEynden07_269genes-hypoxia_angiogenesis	266	0	0
Human Breast_van'tVeer02_231genes_PoorPrognosisSignature	191	0	0
Human Breast_van'tVeer02_430genes_ERgenes	361	0	0
Human Breast_van'tVeer02_70genes_Mammaprint	58	0	0
Human Breast_Vegran09_28genes_Details	25	0	0
Human Breast_Vegran09_28genes_PandQValues	23	0	0
Human Breast_Venables08_41genes	32	0	0
Human Breast_Waddell08_200genes_BRCA1missense	137	0	0
Human Breast_Waddell08_200genes_BRCA1trunc	134	0	0
Human Breast_Walker10_15genes	14	0	0
Human Breast_Wang04_36genes	31	0	0
Human Breast_Wang05_16genes_ER-negative	16	0	0
Human Breast_Wang05_36genes	32	0	0
Human Breast_Wang05_469genes_down_BT-BAF57cells	388	0	0
Human Breast_Wang05_60genes_ER-positive	53	0	0
Human Breast_Wang05_76genes_ER	69	0	0
Human Breast_Wang08_271genes_Alk5(T204D)	258	0	0
Human Breast_Watson07_67genes	64	0	0
Human Breast_Weisz04_66genes_ERposERneg	57	0	0
Human Breast_West01_100genes	70	0	0
Human Breast_Williams08_35genes_ERActivation	24	0	0
Human Breast_Williams08_35genes_ERInduction	24	0	0
Human Breast_Williams08_41genes	28	0	0
Human Breast_Williams09_302genes	246	0	0
Human Breast_Wilson05_76genes_her2	61	0	0
Human Breast_Winter07_126genes	96	0	0
Human Breast_Winter07_67genes	53	0	0
Human Breast_Wirapati08_20genes_ERBB2_Module	20	0	0
Human Breast_Wirapati08_288genes_ESR1_Module	287	0	0
Human Breast_Wirapati08_355genes_AURKA_Module	355	0	0
Human Breast_Woelfle05_38genes	35	0	0
Human Breast_Wonsey05_27genes	27	0	0
Human Breast_Wood10_302genes	222	0	0
Human Breast_Wood10_5genes_TamoxifenAgonistPattern	5	0	0
Human Breast_Wood10_5genes_TamoxifenAntagonistPattern	5	0	0
Human Breast_Wood10_71genes_CellCyle	53	0	0
Human Breast_Wood10_71genes_FoldChange&gt;2	53	0	0
Human Breast_Wu09_30genes	27	0	0
Human Breast_Xu05_37genes_downE2_MCF7	17	0	0
Human Breast_Xu05_44genes_down_E2_control	24	0	0
Human Breast_Xu08_112genes	111	0	0
Human Breast_Yan08_16genes	10	0	0
Human Breast_Yan08_52genes	31	0	0
Human Breast_Yang05_39genes	39	0	0
Human Breast_Yang08_47genes	34	0	0
Human Breast_Yang08_840genes	347	0	0
Human Breast_Yang10_112genes	108	0	0
Human Breast_Yang10_21genes	21	0	0
Human Breast_Yang10_36genes	35	0	0
Human Breast_Yau07_103genes	77	0	0
Human Breast_Yau07_145genes	128	0	0
Human Breast_Yau08_75genes_Ox-E/ERsignature	61	0	0
Human Breast_Yoshihara10_88genes	88	0	0
Human Breast_Yu07_298genes	213	0	0
Human Breast_Yu07_400genes	258	0	0
Human Breast_Yu08_73genes_W2GeneList_outcome	67	0	0
Human Breast_Zhang07_60genes	57	0	0
Human Breast_Zhang09_81genes	77	0	0
Human Breast_Zhao04_58genes	50	0	0
Human Breast_Zucchi04_50genes_down-regulated_INV_MET	42	0	0
Human Breast_Zucchi04_50genesup-up-regulated_INV_MET	40	0	0

## Sheet: Table S3
Table S3. Genes included in clusters of correlated genes identified in the Chinese dataset and validated in the Caucasian Italian dataset. The value 0 indicates that the gene was not included in the gene cluster in the validation phase.
Symbol	Clusters Identified in Chinese dataset	Cluster validation in Caucasian Italian dataset
DSC3	1	1
DSG3	1	1
KLK5	1	1
KLK6	1	1
KLK7	1	1
KRT14	1	1
KRT16	1	1
KRT17	1	1
KRT5	1	1
KRT6B	1	1
MMP7	1	1
SERPINB5	1	0
ACTR3B	2	2
ELF5	2	2
EXTL1	2	2
FERMT1	2	2
ROPN1	2	2
ROPN1B	2	2
SCRG1	2	2
SHC4	2	2
SOX10	2	2
SOX8	2	2
TTYH1	2	2
C2orf82	2	2
APH1A	3	0
ARF1	3	0
SNAP47	3	0
C1orf35	3	0
CCT3	3	0
FLAD1	3	3
JMJD4	3	0
KRTCAP2	3	3
MTX1	3	3
POGK	3	0
PRCC	3	0
SCAMP3	3	3
SH3BP5L	3	0
TRIM11	3	0
UBQLN4	3	3
ZNF672	3	0
ARHGDIA	4	0
AZI1	4	4
OXLD1	4	0
DUS1L	4	0
GPS1	4	0
HGS	4	4
LRRC45	4	0
MRPL12	4	0
NARF	4	4
NPLOC4	4	4
PCYT2	4	0
RAC3	4	0
SLC25A10	4	0
STRA13	4	0
BAG6	5	5
BLM	5	0
C17orf53	5	0
C6orf106	5	5
E2F3	5	0
FANCE	5	5
MRPL2	5	0
MYO19	5	0
NRM	5	0
NUDT1	5	0
PIF1	5	0
POLD1	5	0
RDBP	5	5
SNRPA	5	0
ALG3	6	0
CTPS1	6	0
ECE2	6	0
FARSA	6	0
PLK1	6	0
PPM1G	6	0
RAD23A	6	0
RFC2	6	0
RNASEH2A	6	0
TOMM40	6	0
CDKN2A	7	0
GPSM2	7	7
CPSF3	7	0
DEPDC1	7	7
FAM72D	7	7
URB2	7	0
LIN9	7	0
NUF2	7	7
PSRC1	7	0
SKP2	7	0
TTLL4	7	0
ANLN	8	8
ASF1B	8	8
ASPM	8	8
AURKA	8	8
AURKB	8	8
BIRC5	8	8
BUB1	8	8
BUB1B	8	8
C11orf82	8	0
PARPBP	8	8
SKA3	8	8
C16orf59	8	0
RMI2	8	0
SKA1	8	8
AUNIP	8	8
C5orf34	8	0
CENPW	8	8
CCDC99	8	0
CCNA2	8	8
CCNB1	8	8
CCNB2	8	8
CCNE1	8	0
CCNE2	8	0
CCNF	8	0
CDK1	8	8
CDC20	8	8
CDC25A	8	8
CDC25C	8	8
CDC45	8	8
CDC7	8	0
CDCA2	8	8
CDCA3	8	8
CDCA5	8	8
CDCA7	8	0
CDCA8	8	8
CDKN3	8	8
CDT1	8	8
CENPA	8	8
CENPE	8	8
CENPF	8	8
CENPK	8	0
CENPM	8	8
CENPO	8	0
CEP55	8	8
CHAF1B	8	0
CHEK1	8	8
CKAP2L	8	8
DEPDC1B	8	8
DLGAP5	8	8
DONSON	8	0
DTL	8	8
E2F2	8	8
ECT2	8	0
ESPL1	8	0
EXO1	8	8
EZH2	8	0
FAM64A	8	8
FAM83D	8	8
FANCD2	8	8
FEN1	8	0
FOXM1	8	8
H2AFZ	8	8
HELLS	8	0
HJURP	8	8
HMMR	8	8
INCENP	8	0
KIAA0101	8	8
KIF11	8	8
KIF14	8	8
KIF15	8	8
KIF18A	8	8
KIF20A	8	8
KIF23	8	8
KIF2C	8	8
KIF4A	8	8
KIFC1	8	8
LMNB1	8	8
LMNB2	8	8
H2AFX	8	8
MAD2L1	8	8
MASTL	8	0
MCM10	8	8
MCM2	8	0
MCM4	8	8
MCM6	8	8
MELK	8	8
MKI67	8	8
MND1	8	0
KIF20B	8	0
MSH6	8	8
NCAPD2	8	0
NCAPG	8	8
NDC80	8	8
NEK2	8	8
NUSAP1	8	8
OIP5	8	8
PBK	8	0
PKMYT1	8	0
PLK4	8	8
POLA2	8	0
POLQ	8	8
PRC1	8	8
PTTG1	8	8
PTTG3P	8	8
RACGAP1	8	8
RAD51AP1	8	8
RAD54L	8	8
SGOL1	8	8
SGOL2	8	8
SMC4	8	0
SPAG5	8	0
SPC25	8	8
STIL	8	8
STMN1	8	8
TACC3	8	8
TIMELESS	8	0
TK1	8	0
TOP2A	8	8
TPX2	8	8
TRIP13	8	8
TROAP	8	8
TTK	8	8
TYMS	8	8
UBE2C	8	8
UBE2T	8	8
UHRF1	8	8
POC1A	8	0
ZWILCH	8	0
ZWINT	8	0
ATL2	9	9
CTSL2	9	0
FZD9	9	0
KCNG1	9	0
KCNK5	9	0
KRT16P3	9	9
MICALL1	9	0
MSLN	9	9
POP1	9	0
S100A1	9	0
VGLL1	9	0
CORO7	10	0
AP5Z1	10	0
MYO7A	10	0
MYO9B	10	0
PLEKHM2	10	0
RASA3	10	0
RIN3	10	0
SNX6	10	0
TNFAIP2	10	0
ZNF438	10	0
TOX2	11	11
CCM2	11	0
EHD1	11	0
LRCH4	11	0
MOB3A	11	0
PLEKHA2	11	0
RAPGEF1	11	0
RFTN1	11	11
SH3TC1	11	0
SIPA1	11	0
ST3GAL2	11	0
TNFRSF4	11	11
ADA	12	12
ADCY7	12	0
AIF1	12	12
AKR1B1	12	0
AMICA1	12	12
AOAH	12	12
APBB1IP	12	12
APOC1	12	0
APOE	12	0
APOL3	12	12
ARHGAP15	12	12
ARHGAP17	12	0
ARHGAP25	12	12
ARHGAP30	12	12
ARHGAP4	12	0
ARHGAP9	12	12
ARRDC5	12	12
BANK1	12	12
BATF3	12	12
BIN1	12	12
BTK	12	12
C10orf54	12	12
KIAA0226L	12	12
C1orf162	12	12
C1QA	12	0
C1QB	12	0
C1QC	12	0
C2	12	0
C3AR1	12	0
ANXA2R	12	12
FAM65B	12	12
CASP1	12	12
CD1D	12	12
CD300A	12	12
CD300LF	12	12
CD4	12	12
CD40	12	12
CD52	12	12
CD53	12	12
CD68	12	0
CD74	12	12
CD83	12	0
CD84	12	12
CD86	12	12
CD97	12	12
CECR1	12	0
CLEC12A	12	0
CLEC4A	12	12
CLECL1	12	12
CLIC2	12	0
CARD16	12	0
CSF1R	12	0
CTSC	12	12
CTSH	12	0
CTSS	12	0
CTSZ	12	0
CELF2	12	12
CYBA	12	0
CYBB	12	12
DOCK10	12	12
DOCK2	12	12
DOCK8	12	12
DOK2	12	0
GPR183	12	12
EFHD2	12	0
ELMO1	12	12
EMR2	12	0
ETS1	12	12
EVI2A	12	0
EVI2B	12	12
FAM26F	12	0
FCER1G	12	0
FCGR2A	12	0
FCGR2B	12	0
FERMT3	12	12
FGD2	12	12
FGL2	12	12
FGR	12	12
FNBP1	12	0
FOXN2	12	12
FPR3	12	0
FYB	12	12
FYN	12	12
GAB3	12	12
GIMAP1	12	12
GIMAP4	12	12
GIMAP6	12	12
GIMAP7	12	12
GIMAP8	12	12
GMFG	12	12
GPR65	12	0
GPSM3	12	12
GRAP	12	12
GYPC	12	12
HAVCR2	12	0
HCK	12	0
HCLS1	12	12
HCST	12	12
HLA-DMA	12	12
HLA-DMB	12	12
HLA-DOA	12	12
HLA-DPA1	12	12
HLA-DPB1	12	0
HLA-DQA1	12	12
HLA-DRA	12	12
HLA-DRB3	12	12
HLA-DRB4	12	12
HLA-DRB6	12	12
HLA-E	12	12
CMKLR1	12	12
HTRA4	12	0
HVCN1	12	12
IFFO1	12	0
IFI16	12	12
IFI30	12	0
IGSF6	12	0
IL10RA	12	12
IL15	12	0
IL18BP	12	12
IL18R1	12	12
IL2RA	12	0
INPP5D	12	12
IRF8	12	12
ITGAX	12	0
ITGB2	12	12
PPP1R18	12	12
LAIR2	12	0
LAPTM5	12	12
LCP1	12	12
LILRB2	12	0
LILRB4	12	0
LIX1L	12	0
FLJ32255	12	12
LOC643733	12	12
LPXN	12	12
LRMP	12	12
LRRC33	12	12
LST1	12	12
LY96	12	12
LYL1	12	12
LYN	12	12
MAFF	12	0
MAN2B1	12	0
MAPK1	12	0
2014-03-01	12	0
MEF2C	12	0
MFNG	12	12
MLKL	12	12
MS4A6A	12	12
MYO1F	12	12
NCF2	12	0
NCF4	12	12
NCKAP1L	12	12
NPL	12	0
NR1H3	12	0
NABP1	12	12
OSCAR	12	0
P2RY13	12	0
PAG1	12	12
PARVG	12	12
PIK3AP1	12	0
PIK3CD	12	12
PIK3CG	12	12
PITPNM2	12	0
PLA2G7	12	0
PLCB2	12	0
PLCL2	12	12
PLEK	12	12
PLEKHO1	12	0
PLEKHO2	12	0
PPM1M	12	0
PPP1R16B	12	12
PRKCB	12	12
PSAP	12	0
CYTH4	12	12
PSTPIP1	12	12
PTAFR	12	0
PTPRO	12	0
RAB8B	12	12
RAC2	12	12
RASGRP2	12	12
RASGRP3	12	0
RASSF2	12	0
RASSF4	12	0
RCSD1	12	0
RENBP	12	0
RHOG	12	12
RNASE6	12	12
SAMSN1	12	12
SASH3	12	12
SH2D3C	12	12
SIRPA	12	0
SLA	12	12
SLC15A3	12	0
SLC1A3	12	0
SLC2A5	12	0
SLC6A12	12	0
SLC7A7	12	0
SLC9A9	12	12
SLCO2B1	12	0
SPI1	12	12
SRGN	12	12
ST8SIA4	12	12
STAMBPL1	12	12
STK10	12	12
SYK	12	12
TCN2	12	12
TLR4	12	12
TLR8	12	0
TMEM140	12	12
IGFLR1	12	0
TNFRSF1B	12	12
TPP1	12	0
TRIM22	12	0
TRPV2	12	12
TSPAN32	12	12
TYROBP	12	0
VCAM1	12	12
WAS	12	12
WIPF1	12	12
CDC42SE2	13	13
CRLF3	13	13
CYBASC3	13	0
FAIM3	13	0
GIT2	13	13
ITGA4	13	0
KLHL6	13	13
NCF1	13	13
PTPRC	13	0
STK17B	13	13
TNFAIP8	13	13
ABI3	14	14
ADAM7	14	14
ADAMDEC1	14	0
AIM2	14	14
AKNA	14	14
APOBEC3C	14	0
APOBEC3G	14	14
APOBEC3H	14	14
ARHGEF1	14	0
ASPHD2	14	0
BATF2	14	0
BCL11B	14	14
BIRC3	14	14
BTLA	14	14
BTN2A2	14	0
BTN3A1	14	0
BTN3A2	14	0
BTN3A3	14	0
C22orf34	14	0
C5orf20	14	14
CAMK1G	14	14
CARD11	14	14
CCDC88B	14	14
CCL5	14	14
CCR2	14	14
CCR7	14	14
CD19	14	14
CD2	14	14
CD247	14	14
CD27	14	14
CD37	14	14
CD38	14	14
CD3D	14	14
CD3E	14	14
CD3G	14	14
CD48	14	14
CD5	14	14
CD6	14	14
CD69	14	14
CD7	14	14
CD72	14	14
CD79A	14	14
CD79B	14	14
CD8A	14	14
CD96	14	14
ACAP1	14	14
CIITA	14	14
CORO1A	14	14
CDK12	14	14
CST7	14	14
CTLA4	14	14
CTSW	14	14
CXCL10	14	0
CXCL11	14	0
CXCL9	14	0
CXCR3	14	14
CXCR6	14	14
DEF6	14	14
DUSP2	14	14
EBI3	14	14
S1PR4	14	14
EOMES	14	14
EPSTI1	14	0
FAM46C	14	0
FCRL2	14	14
FCRL5	14	14
FCRLA	14	14
FKBP11	14	0
RASAL3	14	14
FLT3LG	14	14
GBP1	14	0
GBP4	14	0
GBP5	14	0
GFI1	14	14
GNLY	14	14
GPR114	14	14
GPR132	14	14
GPR18	14	14
GVINP1	14	14
GZMA	14	14
GZMB	14	14
GZMH	14	14
GZMK	14	14
GZMM	14	14
HCP5	14	0
HLA-B	14	0
HLA-DOB	14	14
HLA-F	14	0
HLA-A	14	0
HMHA1	14	14
PIP4K2A	14	0
ICAM3	14	0
ICOS	14	14
IFNAR2	14	14
IFNG	14	14
IGLL3P	14	14
IKBKE	14	0
IKZF1	14	14
IL12RB1	14	14
IL16	14	14
IL18RAP	14	14
IL21R	14	14
IL2RB	14	14
IL2RG	14	14
IL32	14	0
IL4I1	14	0
IL7R	14	14
IDO1	14	0
IRF1	14	0
IRF4	14	14
ISG20	14	0
ITGAL	14	14
ITGB7	14	14
ITK	14	14
ITM2C	14	14
JSRP1	14	0
KBTBD8	14	14
KIAA0125	14	0
SEL1L3	14	14
KIF21B	14	0
KIR2DL3	14	14
KIR2DL4	14	14
KLRB1	14	14
KLRD1	14	14
KLRG1	14	14
LAG3	14	0
LAMP3	14	0
LAT	14	14
LAT2	14	14
LAX1	14	14
LCK	14	14
LGALS2	14	14
LIME1	14	14
PATL2	14	0
LOC439990	14	14
LTA	14	14
LTB	14	14
LY9	14	14
MAL	14	14
MAP3K14	14	0
MAP4K1	14	14
MCOLN2	14	14
MZB1	14	14
MYO1G	14	14
NAPSA	14	14
NAPSB	14	14
NCF1C	14	14
NFKBIE	14	0
NFS1	14	14
NKG7	14	14
NLRC5	14	0
NPSR1	14	0
P2RY6	14	0
P2RY8	14	14
PDCD1	14	14
PIM2	14	14
PLAC8	14	14
PLCG2	14	14
PNOC	14	14
POU2AF1	14	14
PRF1	14	14
CYTIP	14	14
PSMB10	14	0
PSMB8	14	0
PSMB9	14	0
PTK2B	14	0
PTPN22	14	14
PTPN6	14	14
PTPN7	14	14
PTPRCAP	14	14
PVRIG	14	14
PYHIN1	14	14
RAB37	14	14
RASSF5	14	14
RLTPR	14	0
RNF166	14	0
RUNX3	14	14
SAMD3	14	14
SELL	14	14
SEMA4D	14	14
2014-09-01	14	0
2014-09-06	14	0
SH2D1A	14	14
SH3BP1	14	14
SIGLEC10	14	14
SLA2	14	14
SLAMF1	14	14
SLAMF6	14	14
SLAMF8	14	0
SOCS1	14	0
SP140	14	14
SPOCK2	14	14
STAT1	14	0
STAT4	14	14
STK4	14	14
TAGAP	14	14
TAP1	14	0
TAP2	14	0
TBC1D10C	14	14
TLR10	14	14
TNFAIP3	14	14
TNFRSF13B	14	14
TNFRSF17	14	14
TNFSF13B	14	0
TRAF1	14	14
TRAF3IP3	14	14
TRAT1	14	14
TRIM21	14	0
UBASH3A	14	14
UBD	14	0
UBE2J1	14	0
VAV1	14	14
VPREB3	14	14
TIGIT	14	14
WARS	14	0
ZAP70	14	14
ZBED2	14	14
ZBP1	14	0
ZNF683	14	14
ZNF831	14	14
FAM163A	15	15
CDA	15	15
DDX58	15	15
DHX58	15	15
EIF2AK2	15	15
HERC5	15	15
HERC6	15	15
IFI27	15	15
IFI35	15	15
IFI44	15	15
IFI44L	15	15
IFI6	15	15
IFIH1	15	15
IFIT1	15	15
IFIT2	15	15
IFIT3	15	15
IFIT5	15	15
IFITM1	15	15
IRF7	15	15
IRF9	15	15
ISG15	15	15
MAFA	15	15
MX1	15	15
MX2	15	15
OAS2	15	15
OAS3	15	15
OASL	15	15
OTOF	15	0
PARP10	15	0
PARP12	15	15
PARP14	15	15
PARP9	15	15
PRIC285	15	15
PSME2	15	0
RSAD2	15	15
RTP4	15	15
UBE2L6	15	15
XAF1	15	15
ZNFX1	15	15
ANAPC4	16	16
C1orf63	16	0
CRYGS	16	0
EBLN2	16	16
DICER1-AS1	16	0
GALK2	16	16
FAN1	16	0
RBBP6	16	16
TTC14	16	16
ZBTB40	16	0
ZNF248	16	0
ZNF76	16	0
ALDOB	17	17
SND1-IT1	17	17
AGAP4	17	17
AGAP6	17	17
FNBP4	17	0
GABBR1	17	17
LOC100288332	17	17
NPIPL2	17	17
LOC613037	17	17
LOC728888	17	17
RBM33	17	17
ZNF789	17	0
AHR	18	18
AIRE	18	18
ALPP	18	18
ARL16	18	18
ATG10	18	18
BLZF1	18	18
PATE2	18	18
C11orf63	18	18
FAM177A1	18	18
FRMD6-AS1	18	18
ITPK1-AS1	18	18
DEM1	18	18
CEP19	18	18
C5orf28	18	18
C6orf170	18	18
C8orf37	18	18
MCMDC2	18	18
CCDC74B-AS1	18	18
CATSPER2	18	18
CCBE1	18	18
CCDC140	18	18
CDAN1	18	18
CDKN2AIPNL	18	18
HAUS2	18	18
CHRNA5	18	18
COX19	18	18
CREB1	18	18
CSF2RA	18	18
DAPP1	18	18
DCLRE1C	18	18
DDX51	18	18
DENR	18	18
DISC1	18	18
POM121L8P	18	18
DMC1	18	18
DTWD2	18	18
DUSP19	18	18
EID2B	18	18
EIF2AK4	18	18
EVI5	18	18
METTL21A	18	18
WASH3P	18	18
WASH1	18	18
FAM40B	18	18
FAM73A	18	18
FCAR	18	18
FKBP14	18	18
FKTN	18	18
FLJ38717	18	18
FLJ41423	18	18
LOC100509263	18	18
FUT6	18	18
GDPD1	18	18
GJC1	18	18
GPR1	18	18
GRIPAP1	18	18
GSTTP2	18	18
HSD17B7	18	18
IL10	18	18
IL17RD	18	18
IL18	18	18
KCNH6	18	18
KIAA1751	18	18
LEP	18	18
LILRB1	18	18
LMOD3	18	18
SPDYE7P	18	18
LOC399900	18	18
LOC440704	18	18
MTMR12	18	18
MPHOSPH8	18	18
SHPK	18	18
TNFRSF9	18	18
NSRP1	18	0
LOC729609	18	18
LOC729603	18	18
AOC4	18	18
ERAP2	18	18
LRRFIP1	18	18
PLIN5	18	18
MAGT1	18	18
MBD4	18	18
UBE2G2	18	18
MCM8	18	18
MFSD11	18	18
MRP63	18	18
MYO3B	18	18
N4BP2	18	18
NLRP8	18	18
NUBPL	18	18
OCIAD1	18	18
PCDHB19P	18	18
PCDHB9	18	18
PDE4C	18	18
PDSS2	18	18
PHKA2	18	18
PIGX	18	18
PLA2G2D	18	18
PNPT1	18	18
POFUT1	18	18
PPA2	18	18
PPM1K	18	18
C2orf56	18	18
PRRG4	18	18
RAD51	18	18
RASSF6	18	0
RAX2	18	18
RBM3	18	18
CRCP	18	18
RHBDL2	18	18
PHAX	18	18
SEMA3E	18	18
SHCBP1	18	18
SHROOM4	18	18
SLC16A12	18	18
SLC35E1	18	18
SLC44A4	18	18
SLC4A5	18	18
SNAPC1	18	18
SPN	18	18
SPTLC1	18	18
SSTR2	18	18
SULT1A1	18	18
SYAP1	18	18
TDP1	18	18
TDRD1	18	18
TFAP2A	18	18
RBM14	18	18
TMEM17	18	18
TNFSF14	18	18
TNFSF15	18	18
TRIM13	18	18
USP49	18	18
VPS41	18	18
DCAF11	18	18
WDR74	18	18
XPNPEP3	18	18
XRCC2	18	18
YRDC	18	18
PTGR2	18	18
ZBTB48	18	18
ZNF14	18	18
ZNF223	18	18
ZNF324	18	0
ZNF394	18	18
ZNF430	18	18
ZNF483	18	18
ZNF549	18	18
ZNF557	18	18
ZNF577	18	18
ZNF652	18	18
ZNF655	18	18
ZNF669	18	18
ZNF682	18	18
ZNF69	18	18
ZNF773	18	18
ZNF786	18	18
MIEN1	19	19
ERBB2	19	19
FBXL20	19	19
GRB7	19	19
MED24	19	0
ORMDL3	19	19
PGAP3	19	19
MED1	19	19
PSMD3	19	19
STARD3	19	19
RHPN1-AS1	20	20
TRAPPC9	20	20
NSMCE2	20	20
PUF60	20	20
PYCRL	20	20
RHPN1	20	0
SCRIB	20	0
TIGD5	20	20
TOP1MT	20	0
ZC3H3	20	0
ZNF696	20	0
ZNF707	20	0
C8orf33	21	21
COMMD5	21	21
CYC1	21	21
CYHR1	21	21
EXOSC4	21	21
LRRC14	21	0
MFSD3	21	21
C8orf82	21	21
PPP1R16A	21	0
SHARPIN	21	21
TRMT12	21	0
VPS28	21	0
ZNF16	21	0
ZNF7	21	0
ADCK5	22	22
ARMC1	22	22
BOP1	22	22
CPSF1	22	0
EIF2C2	22	22
FBXL6	22	22
SLC52A2	22	22
INTS8	22	0
KIFC2	22	0
RECQL4	22	22
SLC39A4	22	0
RCC1	22	0
ASH2L	23	23
BAG4	23	0
BRF2	23	23
DDHD2	23	23
ERLIN2	23	23
LSM1	23	23
PPAPDC1B	23	23
PROSC	23	23
RAB11FIP1	23	23
TM2D2	23	23
WHSC1L1	23	23
ZNF703	23	0
HIST1H1C	24	24
HIST1H2AE	24	24
HIST1H2AM	24	24
HIST1H2BC	24	24
HIST1H2BE	24	24
HIST1H2BG	24	24
HIST1H2BK	24	24
HIST1H3D	24	24
HIST1H3F	24	24
HIST1H3H	24	24
HIST1H4E	24	24
HIST1H4H	24	24
HIST2H2AC	24	24
HIST2H2BE	24	0
GID8	25	0
DNAJC5	25	0
GMEB2	25	0
OSBPL2	25	0
PPP1R3D	25	0
SAMD10	25	0
SS18L1	25	0
TAF4	25	0
UCKL1	25	0
YTHDF1	25	0
ZNF512B	25	0
SYNE4	26	0
CDH1	26	0
CDS1	26	26
CGN	26	0
CLDN3	26	0
CLDN7	26	0
CTXN1	26	0
DBNDD1	26	0
DDR1	26	26
EFNA1	26	0
ELF3	26	0
ERBB3	26	0
EVPL	26	0
FAM108C1	26	0
FAM83H	26	0
FLJ22184	26	0
KRT18P55	26	26
GTF2IRD1	26	0
IGSF3	26	0
IRF6	26	0
IRX3	26	0
IRX5	26	0
JUP	26	26
KIAA1522	26	26
ARHGAP39	26	0
KRT19	26	0
LAD1	26	0
TMEM238	26	0
KRT8	26	26
KRT18	26	26
LRRC1	26	0
MARVELD3	26	0
OVOL2	26	0
PAFAH1B3	26	0
PAK4	26	0
PROM2	26	26
PRRG2	26	26
PRSS8	26	26
RAB25	26	0
RAP1GAP	26	0
RTKN	26	0
SERINC2	26	0
SHROOM3	26	0
SOX4	26	0
SPINT1	26	0
SPINT2	26	0
EPCAM	26	0
TACSTD2	26	0
TFAP2C	26	0
TJP3	26	26
TMEM125	26	26
TMEM79	26	0
TUFT1	26	0
CACFD1	27	0
HN1L	27	27
LOC100506668	27	0
CCDC64B	27	27
NMRAL1	27	27
PIGQ	27	27
RAB40C	27	27
RHBDF1	27	27
VPS37C	27	0
ZNF213	27	27
NKX3-2	28	28
SYNDIG1	28	28
C7orf10	28	0
COL10A1	28	0
COL11A1	28	28
COL8A2	28	28
CORIN	28	0
FN1	28	28
GJB2	28	28
GREM1	28	0
HSD17B6	28	0
ITGA11	28	28
KLK4	28	28
LRRC15	28	28
MMP11	28	28
PPAPDC1A	28	0
PPEF1	28	0
RUNX2	28	0
SULF1	28	0
UNC5B	28	0
WISP1	28	0
ACTA2	29	29
CALD1	29	29
DKK3	29	29
EDNRA	29	0
FRMD6	29	0
KIAA1217	29	0
MSRB3	29	29
PALLD	29	29
PMP22	29	0
POSTN	29	0
PTGFRN	29	0
RIN2	29	0
TAGLN	29	29
TSPAN9	29	0
AEBP1	30	30
AXL	30	0
BGN	30	30
C14orf37	30	0
C1QTNF3	30	0
CDH11	30	30
CERCAM	30	30
CILP	30	0
CLEC11A	30	30
CMTM3	30	30
COL12A1	30	30
COL1A1	30	30
COL1A2	30	30
COL3A1	30	30
COL5A1	30	30
COL5A2	30	30
COL6A3	30	30
COL8A1	30	30
CRISPLD2	30	30
CTHRC1	30	30
CTSK	30	30
DACT1	30	30
DACT3	30	0
DCN	30	30
FAP	30	30
FKBP9L	30	0
SSC5D	30	0
GLT8D2	30	30
HTRA1	30	30
ISLR	30	30
MXRA8	30	30
LOXL1	30	30
LRRC17	30	0
LUM	30	30
MN1	30	0
MRC2	30	30
MXRA5	30	30
NOX4	30	30
NUAK1	30	0
ODZ3	30	0
OLFML3	30	0
OMD	30	0
PDGFRL	30	30
RAB31	30	0
SCARF2	30	30
SFRP2	30	30
SFRP4	30	30
SGCD	30	0
SPARC	30	30
SPOCK1	30	30
SPON1	30	30
SULF2	30	30
TGFB3	30	30
THBS2	30	30
TIMP2	30	30
TIMP3	30	0
TNFAIP6	30	30
VCAN	30	30
C1S	31	31
CPZ	31	0
DPT	31	0
MAFB	31	0
RARRES2	31	31
SERPINF1	31	31
SERPING1	31	31
TBC1D2B	31	0
TCF4	31	31
TMEM119	31	31
ADAMTS2	32	0
ANGPTL2	32	0
ARHGAP28	32	0
BCAT1	32	0
BMP1	32	32
BNC2	32	0
RGCC	32	0
C1QTNF6	32	32
BEND6	32	0
CD248	32	32
CHSY3	32	0
COL5A3	32	0
COL6A1	32	32
COL6A2	32	0
COLEC12	32	0
COPZ2	32	32
CPXM1	32	32
CXCR7	32	0
DAAM2	32	0
DAB2	32	0
DNM1	32	0
DPYSL3	32	0
ECM2	32	32
EFEMP2	32	32
EMILIN1	32	32
F13A1	32	0
FBN1	32	32
FILIP1L	32	0
FLRT2	32	0
FSTL1	32	0
GAS7	32	0
GFPT2	32	0
GPR124	32	32
HEG1	32	0
HSPA12B	32	32
HTRA3	32	0
ITGA5	32	32
LAMA4	32	0
LAMB1	32	0
LAMC1	32	32
LEPRE1	32	32
LEPREL2	32	0
LMCD1	32	0
LOX	32	0
LRP1	32	32
LRRC32	32	32
MAP1A	32	0
MEG3	32	32
MFAP5	32	32
MGC24103	32	32
MMP2	32	0
MSX1	32	0
MXRA7	32	0
NID2	32	0
NNMT	32	0
NRP1	32	0
OLFML1	32	32
OLFML2B	32	0
PCOLCE	32	0
PDGFRA	32	0
PDGFRB	32	32
PDPN	32	0
PHLDB1	32	32
PODN	32	32
PRRX1	32	0
PTH1R	32	32
RCN3	32	0
RECK	32	32
RFTN2	32	0
RGS17	32	32
SH3PXD2A	32	32
SLIT3	32	32
SRPX2	32	32
SYDE1	32	0
TGFB1I1	32	32
THRA	32	32
THY1	32	32
TSHZ3	32	32
TWIST1	32	0
WISP2	32	0
ZNF423	32	32
ADRA2A	33	0
ZCCHC24	33	33
LINC00478	33	0
COL14A1	33	33
COX7A1	33	0
CXCL12	33	33
ELN	33	0
JAM3	33	33
KANK2	33	33
LAMA2	33	33
LPAR1	33	0
MFAP4	33	33
NDN	33	33
OGN	33	0
PLSCR4	33	33
RBMS3	33	33
RUNX1T1	33	33
SH3D19	33	33
SORCS2	33	0
SVEP1	33	33
ZFHX4	33	33
ATP8B4	34	0
CANX	34	0
EMILIN2	34	0
EPB41L2	34	0
FES	34	0
GALNT12	34	0
MGAT1	34	0
PIM1	34	0
SLC2A3	34	0
SLFN11	34	0
TLR1	34	0
ABI3BP	35	35
ADRB2	35	0
ALOX5AP	35	0
AP1S2	35	0
ARRB2	35	0
LINC00341	35	0
C1orf54	35	0
C1R	35	0
TOR4A	35	0
CD33	35	0
CLEC10A	35	0
CLEC1A	35	35
CPVL	35	35
DHRS9	35	0
DNASE1L3	35	35
DOCK11	35	35
S1PR1	35	35
EMP3	35	0
ENPP2	35	35
FCN1	35	0
FOXO1	35	35
GLIPR1	35	0
GNG2	35	35
GPR34	35	0
HSD11B1	35	35
ICAM2	35	35
C3	35	0
LSP1	35	0
MAF	35	35
MNDA	35	0
NECAP2	35	0
NLRP3	35	0
PDE3B	35	35
PECAM1	35	35
PTGER4	35	35
RGL1	35	0
RGS18	35	35
SH2B3	35	35
STX11	35	35
TGFBR2	35	35
TPK1	35	0
ZEB2	35	35
ADAMTSL4	36	0
PLIN2	36	36
ANGPTL4	36	0
ANKDD1A	36	0
CCL13	36	0
CCL23	36	0
CPNE8	36	0
DGAT2	36	0
EFNB1	36	0
FABP5	36	36
FAM20A	36	0
FAM89A	36	0
FABP5P3	36	36
MARCO	36	0
MMD	36	0
NMT2	36	0
NT5E	36	0
PCOLCE2	36	0
PEMT	36	0
ALDH3B1	37	0
ATG7	37	0
CTSA	37	0
PLA2G15	37	0
PLBD2	37	0
PCDHGB4	37	0
PLD3	37	0
SLC38A6	37	0
SLC38A7	37	0
TREM2	37	0
ADM	38	0
AQP9	38	0
ASGR1	38	0
C5AR1	38	0
CCR1	38	0
CD14	38	0
CD163	38	38
CEBPA	38	0
ADAP2	38	0
CHST13	38	0
CTSB	38	0
CTSL1	38	38
FLVCR2	38	0
FPR1	38	0
GPNMB	38	38
HK3	38	0
HLX	38	0
HMOX1	38	0
ITGAM	38	0
KCNJ5	38	0
LGMN	38	38
LHFPL2	38	38
LILRA5	38	0
LOXL3	38	0
MCOLN1	38	0
MERTK	38	0
MPP1	38	38
MS4A4A	38	0
MYO5A	38	0
PILRA	38	0
PLTP	38	0
RNASE1	38	0
SAMD4A	38	0
SLC36A1	38	0
VSIG4	38	0
C2orf40	39	0
CACHD1	39	0
CAPN11	39	0
CLDN11	39	0
CNN1	39	39
PAMR1	39	0
FMO2	39	0
KLHL29	39	0
LEPR	39	0
LMOD1	39	39
FAM13A-AS1	39	0
SPRY1	39	0
MAMDC2	39	0
MYH11	39	39
PPP1R14A	39	0
RELN	39	0
SPRY2	39	0
TMTC1	39	0
TSHZ2	39	0
APOLD1	40	0
ATF3	40	40
CSRNP1	40	0
CYR61	40	40
DUSP1	40	40
EGR1	40	40
EGR2	40	40
FOS	40	40
FOSB	40	40
HBEGF	40	0
JUN	40	40
C11orf96	40	40
SERPINE1	40	0
SOCS3	40	0
ZFP36	40	40
C7	41	41
CLIC5	41	0
CTSG	41	0
DARC	41	41
GRK5	41	0
IL33	41	41
INMT	41	41
LMO2	41	0
MEOX1	41	41
METTL7A	41	0
MMRN1	41	0
NAALADL1	41	41
PGM5	41	41
SELP	41	41
SNRK	41	0
TSPAN7	41	41
ABCA6	42	0
ABCA8	42	0
ABCA9	42	0
ACACB	42	0
ACO1	42	0
ACVRL1	42	42
ADAMTS5	42	0
ADAMTS9	42	0
ADCY4	42	0
ADH1A	42	42
ADH1B	42	42
AFAP1L1	42	0
APLNR	42	42
AKAP12	42	0
ALDH1A2	42	0
ALDH1L1	42	0
ANK2	42	0
AQP1	42	0
AQP7P1	42	42
CLMP	42	0
BCL6B	42	0
BMP2	42	0
BTNL9	42	0
C13orf33	42	0
MIR22HG	42	0
C18orf34	42	42
C20orf160	42	42
CNRIP1	42	0
C6	42	42
FAM162B	42	42
CA4	42	0
CAV1	42	0
CAV2	42	0
CCDC80	42	0
CD209	42	0
CD300LG	42	42
CD34	42	42
CD36	42	42
CD93	42	42
CDC42EP2	42	0
CDH13	42	0
CDH5	42	42
CDH6	42	0
CDKN1C	42	0
CDKN2C	42	0
CDO1	42	0
ARAP3	42	0
CFD	42	0
CIDEA	42	42
CIDEC	42	42
CKMT2	42	0
CLDN5	42	42
CLEC14A	42	42
CLEC3B	42	42
COL15A1	42	0
COX4I2	42	42
CSPG4	42	0
CYGB	42	0
CYYR1	42	0
EBF1	42	42
EBF3	42	42
EDNRB	42	0
EGFLAM	42	0
EHD2	42	0
EMCN	42	42
ENG	42	0
ENPEP	42	0
EPAS1	42	0
ESAM	42	42
MECOM	42	0
FABP4	42	42
CALHM2	42	0
FHL1	42	42
FLNC	42	0
FOLR2	42	0
FZD4	42	0
G0S2	42	42
GALNTL2	42	0
GFRA2	42	0
GJA4	42	42
GLDN	42	0
GNG11	42	0
GPAM	42	42
GPBAR1	42	0
GPD1	42	42
GPIHBP1	42	42
GPR116	42	42
GPR4	42	0
GPX3	42	42
GRASP	42	0
FAM110D	42	42
GSN	42	0
HEPACAM	42	0
HIC1	42	0
FAM212B	42	0
HSPA12A	42	0
HSPB6	42	42
HSPB7	42	42
HSPG2	42	0
IGF1	42	0
IGFBP6	42	0
ITSN1	42	0
JAM2	42	42
KCNJ8	42	0
PLIN4	42	42
KLF4	42	0
KLHL3	42	0
LDB2	42	42
LHFP	42	0
LILRB5	42	0
LIPE	42	42
MAGI2-AS3	42	0
AQP7P3	42	42
PKDCC	42	0
LINC00312	42	0
LPL	42	42
LRRN3	42	0
LYVE1	42	42
MGLL	42	0
MME	42	0
MMP28	42	42
MRAP	42	42
MRGPRF	42	0
C5orf62	42	0
MT1M	42	0
NNAT	42	0
NOTCH4	42	0
NR5A2	42	0
OAF	42	0
OR51E1	42	0
PCDH18	42	0
PDE1B	42	42
PDE7B	42	0
PDK4	42	42
PHLDB2	42	0
PI16	42	42
PLA2G2A	42	0
PLAC9	42	42
PLIN1	42	42
PPAP2A	42	0
PPAP2B	42	0
PPAPDC3	42	0
PPARG	42	42
PPP2R1B	42	42
PROCR	42	0
PROS1	42	0
PTGIS	42	0
PTPRB	42	42
RAMP2	42	0
RAPGEF3	42	0
RASIP1	42	0
RASL12	42	0
RBP4	42	0
RCAN2	42	0
RHOJ	42	0
ROBO4	42	42
SCARA5	42	42
SCN4B	42	0
SDPR	42	42
SHANK3	42	0
SHE	42	0
SLC19A3	42	42
SLC7A10	42	42
SOD3	42	0
SORBS1	42	0
SOX17	42	42
SOX7	42	42
SPARCL1	42	0
SRPX	42	0
ST6GALNAC6	42	0
STAB1	42	0
STARD8	42	0
TBX15	42	0
TCEAL7	42	0
TEK	42	42
TENC1	42	0
TIMP4	42	42
SLC35G2	42	0
TMEM37	42	42
TMEM88	42	42
TNMD	42	0
TNS1	42	0
PRG4	42	0
TWIST2	42	0
VGLL3	42	0
VWF	42	42
ANTXR2	43	43
CDC14B	43	0
CFH	43	0
DPYD	43	0
DPYSL2	43	0
DSE	43	43
HSD17B11	43	43
LIPA	43	0
MAP1B	43	0
PID1	43	0
SNCA	43	0
VIM	43	43
GSTCD	44	0
RPL13P5	44	0
RPS3A	44	44
RPS25	44	44
RPS11	44	0
RPL31	44	44
NACAP1	44	44
RPL13	44	0
RPL9	44	0
RPLP1	44	0
AUH	45	0
CD2AP	45	45
CHMP5	45	45
HIST1H2AC	45	0
HNRNPK	45	45
LANCL1	45	45
CRNDE	45	0
PXMP2	45	0
RNF5P1	45	45
TAF9B	45	45
TMEM14A	45	45
APBB2	46	0
ATP5G2	46	46
C11orf49	46	0
CCDC126	46	0
CHMP4B	46	0
KBTBD4	46	0
KIF3B	46	46
PIGO	46	0
PRPF6	46	46
ZXDB	46	0
AGGF1	47	47
BTF3	47	47
C5orf24	47	47
COMMD10	47	47
COPS4	47	47
COX7C	47	0
CSNK1G3	47	47
EXOSC1	47	0
C5orf44	47	47
FNIP1	47	47
IK	47	0
WAPAL	47	0
KRR1	47	0
FLJ33630	47	0
MATR3	47	47
MOCS2	47	0
PAIP2	47	47
PAPD4	47	47
SLC30A5	47	47
TBCA	47	0
NSA2	47	47
FAM174A	47	47
TRIM23	47	47
ZMAT2	47	0
DYNC1I2	48	0
FAM122A	48	48
GNG12	48	48
HIGD1A	48	0
RREB1	48	0
SEC22C	48	0
SLC44A1	48	48
STAM2	48	48
STXBP3	48	0
UNC50	48	0
BNIP3L	49	0
BTBD1	49	49
WBP1L	49	0
C10orf32	49	0
C14orf129	49	49
CCNDBP1	49	49
CRADD	49	0
CRYZL1	49	49
DAZAP2	49	49
EIF1B	49	49
EIF5	49	0
GABPA	49	49
HBP1	49	0
JAK1	49	49
KIAA0494	49	0
LIN52	49	0
LMBRD1	49	49
LOC729852	49	49
NFU1	49	0
PIGF	49	0
BLOC1S6	49	49
PTP4A1	49	49
RAB28	49	0
RB1	49	49
ROCK1	49	0
COMMD6	50	50
DPH5	50	50
EEF1B2	50	50
EEF1G	50	50
EIF3F	50	50
LDOC1L	50	0
RPL18A	50	50
RPSAP52	50	50
RPL35	50	50
RPL18	50	50
RPL10	50	0
RPL13AP6	50	50
HNRNPA1P10	50	50
HNRNPA1	50	50
EEF1A1	50	50
RPL3	50	50
RPS2	50	50
RPL13A	50	50
RPL17	50	50
RPL22	50	50
RPL27	50	50
RPL30	50	50
RPL37A	50	0
RPLP0	50	50
RPS13	50	50
RPS15A	50	50
RPS27A	50	50
RPS3	50	50
RPS4X	50	50
RPS5	50	50
RPS9	50	50
2014-09-15	50	50
STARD7	50	50
SYF2	50	50
APEX1	51	51
SDR39U1	51	0
C15orf44	51	51
GNL3	51	51
IP6K2	51	0
MCAT	51	0
MFAP1	51	0
PATZ1	51	0
PPP1R8	51	51
SET	51	0
SNRPD3	51	0
UBA3	51	51
USP22	51	0
XRCC5	51	51
ACTB	52	52
ACTG1	52	52
ADAM10	52	52
ALDOA	52	52
AP3M1	52	52
APP	52	0
ARL6IP6	52	52
ARPC4	52	52
ATG4B	52	52
ATP5A1	52	52
ATP5F1	52	52
ATP5J	52	52
ATP5O	52	52
ATP6V0E1	52	52
B3GNT2	52	52
MMADHC	52	52
CCZ1	52	52
CCZ1B	52	52
CASC4	52	52
CIDECP	52	52
CNBP	52	52
CSNK2A1	52	0
CTNNB1	52	0
DAD1	52	52
OSTC	52	52
DDX21	52	52
DNAJB6	52	52
DYNC2LI1	52	52
EIF3M	52	52
FAM3C	52	52
FBXW11	52	52
FTH1	52	52
FUBP3	52	52
GNAQ	52	52
GTF2A2	52	52
HIAT1	52	52
HINT1	52	52
HM13	52	52
HMGN1	52	52
HNRNPA0	52	52
IPO7	52	52
PDXDC1	52	52
LMAN1	52	52
SUMO2	52	52
PSMC1	52	52
HBXIP	52	52
OSTCP2	52	52
EIF4E	52	52
SRP9	52	52
LOC653566	52	0
DTYMK	52	52
LSM3	52	52
MAP4K3	52	52
MAPK9	52	0
MRPL39	52	52
MRPS35	52	52
NCKAP1	52	52
NOMO3	52	0
PIK3C2A	52	52
PIPSL	52	52
PLEKHA3	52	52
POLR2B	52	52
POT1	52	52
PRDX2	52	0
PRDX3	52	52
MOB4	52	52
PRKAR2A	52	0
PSEN1	52	0
PSMA6	52	52
PSMC4	52	52
PSMD6	52	52
RABL3	52	0
RBM4	52	52
RPAP3	52	52
RPL12	52	52
RYK	52	0
SBDSP1	52	52
SEC23B	52	52
SLC25A24	52	52
SLC25A40	52	52
SNX7	52	0
SPCS2	52	0
SPG21	52	52
SRP14	52	0
SYPL1	52	52
TBC1D23	52	0
TMED10	52	52
TMEM14C	52	52
TMEM69	52	52
TPRKB	52	52
TSNAX	52	52
TUBA1A	52	52
GLRX3	52	52
UBTD2	52	0
UQCRFS1	52	52
XRN2	52	52
DCTPP1	52	0
YME1L1	52	52
AP2S1	53	53
ATP6V0D1	53	53
DSCR3	53	53
FEZ2	53	0
FKBP1A	53	53
GNG10	53	53
HSPA8	53	53
KIF2A	53	53
KLF10	53	53
LITAF	53	0
NTAN1	53	53
NID1	53	0
PELO	53	53
PGAM1	53	53
PGAM4	53	53
PGM1	53	53
PJA1	53	53
PSMD7	53	53
SDCBP	53	53
SEC23A	53	0
SURF4	53	53
TPM4	53	0
ATF6	54	0
CKS1B	54	54
GPATCH4	54	54
GPR89B	54	0
GPR89C	54	0
HSP90AA1	54	0
IARS2	54	54
ILF2	54	54
METTL13	54	54
MRPL9	54	54
NUP133	54	0
PIGC	54	54
PMF1	54	0
RBBP5	54	0
RRP15	54	54
SSR2	54	54
TFB2M	54	54
TIPRL	54	54
BTF3L4	55	55
CUTA	55	55
IARS	55	55
MRPL51	55	55
NHP2	55	55
NUDT21	55	55
PRIM1	55	55
RBM12	55	55
TMPO	55	55
TOMM20	55	55
TPI1	55	55
VBP1	55	55
AFF4	56	56
CSNK1A1	56	56
CTNNA1	56	0
CCDC125	56	0
PPP2CA	56	0
PRRC1	56	56
RNF14	56	56
SKP1	56	0
SMAD5	56	0
TMED7	56	0
AR	57	57
PRR15L	57	0
C9orf152	57	57
CADPS2	57	0
CAPN13	57	57
CREB3L4	57	57
FOXA1	57	57
RAB27B	57	57
KIAA0319L	57	0
KIAA1324	57	57
ZG16B	57	57
LRRC26	57	57
FAM174B	57	57
MLPH	57	57
PIP	57	0
RAB11A	57	0
RAB17	57	57
REEP6	57	57
ARHGAP32	57	0
RNF103	57	0
SCNN1A	57	57
SH3BP4	57	0
SLC22A5	57	0
SPDEF	57	57
SPRED2	57	0
TC2N	57	0
VAV3	57	0
XBP1	57	57
AFF3	58	58
AGR3	58	58
CA12	58	58
DACH1	58	0
DNAJC12	58	58
DNALI1	58	0
ESR1	58	58
GAMT	58	0
GATA3	58	58
GREB1	58	0
GFRA1	58	58
MAGED2	58	58
MAPT	58	0
NRIP1	58	0
P4HTM	58	0
RABEP1	58	58
RERG	58	58
SAP18	58	0
SYTL2	58	0
TBC1D9	58	58
TFF1	58	58
TFF3	58	58
THSD4	58	0
WWP1	58	0
CASC1	59	59
DYNLRB2	59	59
EFCAB6	59	59
CAPN8	59	0
LRRC48	59	59
NME5	59	59
PLAT	59	0
SCUBE2	59	0
[truncated: 4 more rows]

## Sheet: Table S4
Table S4. Genes included in clusters of correlated genes identified in the Caucasian Italian dataset and validated in the Chinese dataset. The value 0 indicates that the gene was not included in the gene cluster in the validation phase.
Symbol	Clusters Identified in Caucasian Italian dataset	Cluster validation in Chinese dataset
ATAD2	1	0
AZIN1	1	1
NDUFAF6	1	0
UTP23	1	0
C8orf59	1	0
CCNE2	1	0
DERL1	1	0
E2F5	1	0
ENY2	1	0
HRSP12	1	0
KIAA0196	1	1
FAM82B	1	0
MED30	1	0
MRPL13	1	0
MRPS28	1	1
MTDH	1	0
NBN	1	1
OSGIN2	1	0
PEX2	1	1
RAD54B	1	0
ESRP1	1	0
TAF2	1	0
TATDN1	1	0
TCEB1	1	0
UBE2W	1	1
UQCRB	1	0
ZFAND1	1	0
ZHX1	1	0
ARCN1	2	0
DCUN1D5	2	0
DDX10	2	0
DLAT	2	0
EI24	2	0
RDX	2	0
REXO2	2	0
STT3A	2	0
TRAPPC4	2	0
ZNF259	2	0
TEX30	3	0
COMMD6	3	3
EEF1G	3	3
HIST1H2BJ	3	0
LOC100289079	3	0
RPL18A	3	3
RPL27A	3	0
RPL35	3	3
RPL18	3	3
RPS16	3	0
RPS25	3	0
RPL13AP6	3	3
RPS12	3	0
RPS27	3	0
PAX7	3	0
RPL10A	3	0
RPL12	3	3
RPL21	3	0
RPL26	3	0
RPL27	3	3
RPL30	3	3
RPL35A	3	3
RPL39	3	0
RPL7	3	0
RPS13	3	3
RPS3	3	3
RPS5	3	3
RPS9	3	3
SF3B5	3	0
UXT	3	0
C15orf23	4	4
NDUFAF4	4	0
TOMM5	4	0
CHCHD3	4	0
CHEK1	4	4
CISD1	4	0
CKS2	4	4
COX5A	4	0
ERCC6L	4	0
FAM83D	4	4
GABPB1	4	4
H2AFZ	4	4
KPNA2	4	0
LAPTM4B	4	0
LMNB1	4	4
UQCRBP1	4	0
SNRPA1	4	4
SLC25A33	4	0
MAD2L1	4	4
MRPL11	4	0
MRPS33	4	0
NCAPG2	4	4
NUP155	4	4
PPIL1	4	0
PRDX4	4	0
RANBP1	4	0
RRM2	4	0
SSBP1	4	0
ALYREF	4	0
TYMS	4	4
AP2S1	5	0
ATP5EP2	5	0
ATP5F1	5	5
ATP5J	5	5
ATP5O	5	5
HSPB11	5	0
CMC1	5	0
MPLKIP	5	0
MALSU1	5	0
NTMT1	5	0
CHCHD2	5	0
CLTA	5	0
COX7A2	5	0
COX7C	5	0
DCTN3	5	0
DYNLL1	5	0
ETFA	5	0
FAIM	5	0
FBXO22	5	0
GTF2A2	5	5
ISCA1	5	0
PPIA	5	0
OST4	5	0
HBXIP	5	5
RPL26L1	5	0
IMMP1L	5	0
LSM3	5	5
MDH1	5	0
MRPL20	5	0
MRPL21	5	0
MRPL22	5	0
MRPL36	5	0
MRPL39	5	5
MRPL51	5	0
MRPS18C	5	0
NDUFA11	5	0
NDUFA12	5	5
NDUFB2	5	5
NDUFB3	5	5
NDUFB6	5	5
NOP10	5	0
PIGK	5	0
PSMA5	5	0
PSMB2	5	0
PSMB5	5	0
RPA3	5	0
RPL36AL	5	0
RPS21	5	0
SEC61G	5	0
SF3B14	5	0
SRP14	5	5
TBCA	5	0
TMEM14A	5	0
TPRKB	5	0
TXN	5	0
WDR61	5	0
CKS1B	6	0
ENSA	6	6
EPRS	6	0
DESI2	6	0
GPATCH4	6	6
IARS2	6	6
ILF2	6	0
METTL13	6	6
MRPL9	6	0
MRPS35	6	6
PIGC	6	6
RRP15	6	6
SSR2	6	6
TFB2M	6	6
TOMM20	6	6
UCHL5	6	0
ANP32B	7	0
EIF4EBP2	7	0
LAMP2	7	0
LITAF	7	0
NRBF2	7	0
NCK1	7	0
PPA1	7	0
PRPS1	7	0
SFT2D1	7	0
TMEM123	7	0
TMEM248	8	0
CLIC1	8	0
FTL	8	0
GLB1	8	0
GRN	8	0
GSTO1	8	0
KDELR2	8	0
OSTF1	8	0
PFN1	8	0
SH3GLB1	8	8
SLC31A1	8	8
SURF4	8	8
ALG1	9	9
ASAH1	9	0
ATG4B	9	9
SDR39U1	9	0
C15orf44	9	9
CAPRIN1	9	9
CELF1	9	9
DNAJB6	9	9
DYNC2LI1	9	9
FBXO3	9	9
GNG12	9	9
HSPBP1	9	0
IPO7	9	9
PDXDC1	9	9
KRR1	9	0
LMAN1	9	9
LOC729852	9	9
MED27	9	9
NGRN	9	0
OGG1	9	0
PLEKHA3	9	9
POT1	9	9
MOB4	9	9
PRPF6	9	0
SLC25A24	9	9
SPG21	9	9
ARMC10	10	10
ATG3	10	0
ATP6V1A	10	0
BET1	10	10
CDV3	10	0
COPB2	10	0
DHX36	10	0
DLD	10	10
GYG1	10	0
LOC401397	10	0
MRPL3	10	0
NAA50	10	0
NDUFB5	10	0
NMD3	10	0
PDCD10	10	0
SEC24A	10	0
HSP90B3P	10	0
VAMP7	10	0
ACP1	11	0
ACTB	11	11
ACTG1	11	11
ALDOA	11	0
ANAPC10	11	0
AP3M1	11	11
APEX1	11	0
ARL5A	11	0
ARL6IP6	11	11
ARPC3	11	0
ARPC4	11	11
ASNSD1	11	0
ATP1A1	11	0
ATP5A1	11	11
ATP5C1	11	0
ATP6V0D1	11	11
ATP6V0E1	11	11
BRE	11	11
BRMS1L	11	0
BTBD1	11	11
BTBD10	11	0
BTF3L4	11	0
C11orf73	11	11
C1orf109	11	0
MMADHC	11	11
C3orf38	11	0
CCZ1	11	0
CCZ1B	11	0
CAB39	11	0
CHMP5	11	11
CIDECP	11	11
CNBP	11	11
CNIH	11	0
COMMD8	11	0
COPS4	11	11
CYB5R4	11	0
CYCS	11	0
DAD1	11	0
DAZAP2	11	11
OSTC	11	11
DCK	11	0
DDX21	11	0
DSCR3	11	11
DUSP11	11	0
EEF1B2	11	11
EEF1E1	11	0
EIF1B	11	11
EIF3F	11	11
EIF3M	11	11
EIF4G2	11	0
EIF4H	11	0
ERP29	11	0
FAM3C	11	0
FKBP1A	11	11
POTEKP	11	0
FTH1	11	11
G3BP2	11	0
GABARAPL2	11	11
GNG10	11	11
HAT1	11	11
HINT1	11	11
HM13	11	0
HMGN1	11	0
HPS3	11	0
HSPA8	11	11
IARS	11	0
ITFG1	11	11
ITGB1	11	11
ITM2B	11	11
LIPA	11	0
HMGN2	11	0
RPSAP52	11	11
H3F3C	11	0
SUMO2	11	11
PSMC1	11	11
HNRNPA1P10	11	11
OSTCP2	11	11
NPM1	11	0
AP3S1	11	0
EEF1A1	11	11
EIF4E	11	11
RPL3	11	11
SRP9	11	11
AIDA	11	11
DTYMK	11	11
LOC728643	11	0
NTAN1	11	0
MAP2K1	11	0
MAPRE1	11	0
MCFD2	11	0
MORF4L1	11	0
NCKAP1	11	0
NDUFS4	11	11
NUDCD2	11	0
NUDT21	11	0
POTEM	11	0
PAIP2	11	11
PARL	11	0
PDIA3P	11	0
PDIA6	11	0
PELO	11	11
PGAM1	11	11
PGAM4	11	11
PGK1	11	0
PIGF	11	11
PIPSL	11	11
PJA1	11	11
POLR2B	11	0
PPP1R8	11	11
PPP2R3C	11	0
PRDX3	11	11
PRKAR1A	11	11
PSMC4	11	0
PSMD10	11	0
PSMD6	11	11
PSMD7	11	11
PTGES3	11	0
RBM12	11	0
RBMX	11	0
RCN2	11	0
RPAP3	11	0
RPLP0	11	11
RPS27A	11	11
RPS4X	11	11
SBDSP1	11	11
SDCBP	11	11
SDHA	11	0
SEC23B	11	11
VIMP	11	0
2014-09-15	11	0
SRSF9	11	0
GEMIN2	11	0
SLC25A3	11	11
SLC25A40	11	0
SLC25A5	11	0
SMC3	11	0
SNX2	11	0
SPCS1	11	11
STAMBP	11	0
STARD3NL	11	0
STARD7	11	0
STX5	11	0
SYF2	11	11
SYPL1	11	11
TMED10	11	11
TMED2	11	0
TMED5	11	0
TMEM126A	11	11
TMEM69	11	0
TPI1	11	0
TRMT5	11	0
TSNAX	11	11
TUBA1A	11	11
GLRX3	11	0
UBA3	11	11
UBE2A	11	0
UBE2D3	11	0
UGP2	11	11
UQCRC2	11	11
UQCRFS1	11	11
USP10	11	0
UTP14A	11	0
VBP1	11	11
SNRNP40	11	11
XRCC5	11	0
XRN2	11	11
YME1L1	11	0
AGGF1	12	12
BTF3	12	12
C5orf24	12	12
CASC4	12	12
CNOT8	12	0
COMMD10	12	12
CRYZL1	12	0
CSNK1G3	12	12
CTR9	12	0
FBXW11	12	0
HNRNPA0	12	12
LANCL1	12	0
LMBRD1	12	0
PIGH	12	12
RIOK2	12	0
SLC30A5	12	12
TAF9B	12	0
NSA2	12	12
TRIM23	12	12
TSPYL1	12	12
ADAM10	13	13
B3GNT2	13	13
CAPN7	13	13
CLASP2	13	13
CSNK1A1	13	0
FAM122A	13	13
FUBP3	13	13
GABPA	13	13
GNAQ	13	13
HERPUD2	13	13
HIAT1	13	13
JAK1	13	13
ATRX	13	13
MAP4K3	13	13
MORC3	13	13
NEDD1	13	0
OGT	13	0
PIK3C2A	13	0
BLOC1S6	13	13
PTP4A1	13	13
RB1	13	13
SLC44A1	13	13
STAM2	13	13
STRN3	13	0
TAF1L	13	0
TCF12	13	0
TMEM131	13	0
TMF1	13	0
TMTC3	13	0
ZNF627	13	0
BST2	14	0
FAM163A	14	14
CDA	14	14
DHX58	14	14
EIF2AK2	14	14
C19orf66	14	14
IFI35	14	14
IFI6	14	14
MAFA	14	14
MX2	14	14
PARP12	14	14
PARP14	14	14
SP100	14	14
XAF1	14	14
CMPK2	15	0
DDX58	15	15
DDX60	15	15
HERC5	15	15
HERC6	15	15
IFI27	15	15
IFI44	15	15
IFI44L	15	15
IFIH1	15	15
IFIT1	15	15
IFIT2	15	15
IFIT3	15	15
IFIT5	15	15
IRF7	15	15
IRF9	15	15
ISG15	15	15
ISG20	15	0
LGALS9	15	0
MX1	15	15
OAS1	15	15
OAS2	15	15
OAS3	15	15
OASL	15	15
PARP9	15	15
PLSCR1	15	0
PRIC285	15	15
RSAD2	15	15
RTP4	15	15
SAMD9	15	15
SP110	15	15
TRIM21	15	15
ZBP1	15	0
ZNFX1	15	15
AKR1B1	16	16
AP1S2	16	16
GLIPR2	16	16
ETS1	16	16
FOXN2	16	16
FSCN1	16	0
FYN	16	16
IFI16	16	16
PPP1R18	16	16
LIX1L	16	16
LYN	16	16
MOXD1	16	0
MSN	16	16
PIM1	16	16
PRNP	16	0
SERPINE2	16	0
SH3KBP1	16	16
SIRPA	16	16
SLFN11	16	16
TLE4	16	0
ALOX5AP	17	0
APOBEC3G	17	0
B2M	17	0
CCL2	17	17
CCL8	17	17
CD163	17	17
CD97	17	17
CPVL	17	17
CTSC	17	17
FGL2	17	17
HLA-DOA	17	0
HLA-DPA1	17	0
HLA-DQA1	17	0
HLA-DRA	17	0
HLA-DRB3	17	0
HLA-DRB4	17	0
HLA-DRB6	17	0
HSD11B1	17	17
LAP3	17	0
LGMN	17	17
LYZ	17	0
MS4A6A	17	17
RNASE6	17	17
RNF19B	17	0
SRGN	17	17
STX11	17	17
SYK	17	0
TCN2	17	17
TLR7	17	0
APOL3	18	0
BTN3A1	18	18
BTN3A2	18	18
BTN3A3	18	18
HCP5	18	18
HLA-B	18	18
HLA-E	18	18
HLA-F	18	18
HLA-A	18	18
HLA-G	18	18
HLA-H	18	18
IRF1	18	18
PATL2	18	18
NLRC5	18	18
PSMB10	18	18
PSMB8	18	18
PSMB9	18	18
TAP1	18	18
TMEM140	18	0
UBE2L6	18	0
ABI3	19	0
ADAMDEC1	19	0
AIF1	19	19
APOBEC3H	19	0
C1orf54	19	19
C1QA	19	19
C1QB	19	19
C1QC	19	19
C3AR1	19	19
CCL5	19	0
CCR1	19	19
CD300A	19	19
CD300LF	19	19
CD68	19	19
CD74	19	0
CD80	19	0
CD84	19	19
CD86	19	19
CIITA	19	0
CLEC4A	19	19
CSF1R	19	19
CTSS	19	19
CXCL10	19	0
CXCL9	19	0
CXCR6	19	0
CYBB	19	19
EPSTI1	19	19
FCER1G	19	19
FLVCR2	19	19
FPR3	19	19
GBP1	19	0
GBP4	19	0
GBP5	19	0
GNLY	19	0
GPR65	19	19
GZMH	19	0
HAVCR2	19	19
HCK	19	19
HLA-DMA	19	19
HLA-DMB	19	19
IFI30	19	19
IFNG	19	0
IGSF6	19	19
IL15	19	0
IL15RA	19	19
IL18BP	19	19
IL18RAP	19	0
IL2RA	19	0
IL4I1	19	0
IDO1	19	0
ITGB2	19	19
KIR2DL3	19	0
KIR2DL4	19	0
KLRD1	19	0
LAG3	19	0
LAIR2	19	19
LAPTM5	19	19
LAT2	19	0
LILRA5	19	19
LILRB2	19	19
LILRB4	19	19
LPAR5	19	0
LST1	19	19
LY86	19	19
LY96	19	19
NFS1	19	0
NPL	19	19
OSCAR	19	19
PLA2G7	19	19
PRF1	19	0
SH3BP1	19	0
SIGLEC10	19	0
SLA	19	19
SLAMF8	19	0
SLC15A3	19	19
SLC7A7	19	19
SLCO2B1	19	19
SOCS1	19	0
SOD2	19	0
SPI1	19	19
STAT1	19	0
TAP2	19	0
TLR8	19	19
TNFSF13B	19	19
TYROBP	19	19
WARS	19	0
ZBED2	19	0
ZNF683	19	0
ADA	20	20
BATF3	20	20
IL32	20	20
MGAT1	20	20
MLKL	20	20
NABP1	20	20
PLEKHO1	20	20
PLEKHO2	20	20
RASSF4	20	20
RENBP	20	20
RFTN1	20	20
SLC2A6	20	20
TNFRSF4	20	20
UPP1	20	20
VCAM1	20	20
ADAM7	21	21
AIM2	21	21
AKNA	21	21
AMICA1	21	21
AOAH	21	21
APBB1IP	21	21
ARHGAP15	21	21
ARHGAP25	21	21
ARHGAP30	21	21
ARHGAP4	21	21
ARHGAP9	21	21
ARRDC5	21	21
BACH2	21	0
BANK1	21	21
BCL11B	21	21
BIN1	21	0
BIRC3	21	21
BLK	21	0
BTK	21	21
BTLA	21	21
C10orf54	21	21
KIAA0226L	21	21
C1orf162	21	21
C5orf20	21	21
GAPT	21	0
ANXA2R	21	21
FAM65B	21	21
CARD11	21	21
CCDC88B	21	21
CCL19	21	21
CCL21	21	0
CCR2	21	21
CCR7	21	21
CD19	21	21
CD1D	21	21
CD2	21	21
CD247	21	21
CD27	21	21
CD33	21	0
CD37	21	21
CD38	21	21
CD3D	21	21
CD3E	21	21
CD3G	21	21
CD4	21	21
CD40	21	21
CD48	21	21
CD5	21	21
CD52	21	21
CD53	21	21
CD6	21	21
CD69	21	21
CD7	21	21
CD72	21	21
CD79A	21	21
CD79B	21	21
CD8A	21	21
CD96	21	21
ACAP1	21	21
CLECL1	21	21
CORO1A	21	21
CR2	21	0
CST7	21	21
CTLA4	21	21
CTSW	21	21
CELF2	21	21
CXCR3	21	21
DEF6	21	21
DOCK2	21	21
DOCK8	21	21
DOK2	21	21
DPEP2	21	21
DUSP2	21	21
GPR183	21	21
EBI3	21	21
S1PR4	21	21
ELMO1	21	21
EOMES	21	21
EVI2B	21	21
FAIM3	21	0
FCN1	21	0
FCRL2	21	21
FCRL5	21	21
FCRLA	21	21
FERMT3	21	21
FGD2	21	21
FGR	21	21
RASAL3	21	21
FLT3LG	21	21
FYB	21	21
GAB3	21	21
GFI1	21	21
GIMAP1	21	21
GIMAP2	21	21
GIMAP4	21	21
GIMAP6	21	21
GIMAP7	21	21
GIMAP8	21	21
GIT2	21	21
GMFG	21	21
GPR114	21	21
GPR132	21	21
GPR18	21	21
GPSM3	21	21
GRAP	21	21
GVINP1	21	21
GYPC	21	0
GZMA	21	21
GZMB	21	21
GZMK	21	21
GZMM	21	21
HCLS1	21	21
HCST	21	21
HLA-DOB	21	21
HLA-DPB1	21	21
CMKLR1	21	21
LOC100240735	21	0
PIP4K2A	21	21
HVCN1	21	21
ICAM2	21	0
ICOS	21	21
IKZF1	21	21
IL10RA	21	21
IL12RB1	21	21
IL16	21	0
IL18R1	21	21
IL21R	21	21
IL2RB	21	21
IL2RG	21	21
IL7R	21	21
INPP5D	21	21
IRF4	21	21
IRF8	21	21
ITGAL	21	21
ITGAX	21	21
ITGB7	21	21
ITK	21	21
KBTBD8	21	21
SEL1L3	21	21
KLHL6	21	21
KLRB1	21	21
KLRG1	21	21
LAMP3	21	21
LAT	21	21
LAX1	21	21
LCK	21	21
LCP1	21	21
LGALS2	21	21
LIME1	21	21
LOC439990	21	21
FLJ32255	21	21
LOC643733	21	21
LPXN	21	21
LRMP	21	21
LRRC33	21	21
LSP1	21	21
LTA	21	21
LTB	21	21
LY9	21	21
LYL1	21	21
MAL	21	21
MAP4K1	21	21
MATK	21	0
MCOLN2	21	21
MFNG	21	21
FAM159A	21	0
MYO1F	21	21
MYO1G	21	21
NAALADL1	21	0
NAPSA	21	21
NAPSB	21	21
NCF1	21	21
NCF1C	21	21
NCF4	21	21
NCKAP1L	21	21
NKG7	21	21
P2RY10	21	0
P2RY13	21	21
P2RY8	21	21
PAG1	21	21
PARVG	21	21
PDCD1	21	21
PIK3CD	21	21
PIK3CG	21	21
PIM2	21	21
PLAC8	21	21
PLCB2	21	21
PLCG2	21	21
PLCL2	21	21
PLEK	21	21
PLEKHA2	21	0
PNOC	21	21
POU2AF1	21	21
PPP1R16B	21	21
PRDM8	21	0
PRKCB	21	21
CYTH4	21	21
CYTIP	21	21
PSTPIP1	21	21
PTGDS	21	21
PTPN22	21	21
PTPN7	21	21
PTPRCAP	21	21
PVRIG	21	21
PYHIN1	21	21
RAB33A	21	0
RAB37	21	21
RAB8B	21	21
RAC2	21	21
RASGRP2	21	21
RASSF5	21	21
RCSD1	21	21
RGL4	21	0
RGS18	21	0
RUNX3	21	21
SAMD3	21	21
SAMSN1	21	21
SASH3	21	21
SELL	21	21
SEMA4D	21	21
SH2D1A	21	21
SH2D3C	21	0
SLA2	21	21
SLAMF1	21	21
SLAMF6	21	21
SLC9A9	21	21
SP140	21	21
SPIB	21	0
SPOCK2	21	21
ST8SIA4	21	21
STAMBPL1	21	21
STAT4	21	21
STK10	21	21
STK17B	21	21
STK4	21	21
TAGAP	21	21
TBC1D10C	21	21
TLR10	21	21
TLR9	21	0
TNFAIP3	21	21
TNFAIP8	21	21
TNFRSF13B	21	21
TNFRSF17	21	21
TNFRSF1B	21	21
TPK1	21	0
TRAF1	21	21
TRAF3IP3	21	21
TRAT1	21	21
TRPV2	21	21
TSPAN32	21	21
UBASH3A	21	21
VAV1	21	21
VNN2	21	21
VPREB3	21	21
TIGIT	21	21
WAS	21	21
WIPF1	21	21
ZAP70	21	21
ZNF831	21	21
DSC3	22	22
DSG3	22	22
KLK5	22	22
KLK6	22	22
KLK7	22	22
KRT14	22	22
KRT16	22	22
KRT17	22	22
KRT5	22	22
KRT6A	22	0
KRT6B	22	22
KRT81	22	0
KRT16P3	22	22
ATL2	23	23
ARL9	23	0
ART3	23	0
FAM171A1	23	0
CDK6	23	0
CSRP2	23	0
DLX5	23	0
SYNM	23	0
ELF5	23	23
EPHB1	23	0
FAM123B	23	0
FOXC1	23	23
FZD9	23	0
GABRP	23	23
LOC100134361	23	0
IMPA2	23	0
KCNK5	23	0
MICALL1	23	0
NRTN	23	0
OSR1	23	0
RGMA	23	23
ROPN1	23	23
ROPN1B	23	23
SFRP1	23	0
SHC4	23	23
SMOX	23	0
SOX10	23	23
SOX8	23	23
TTLL4	23	0
TTYH1	23	23
C2orf82	23	23
ANLN	24	24
ASF1B	24	24
ASPM	24	24
AURKA	24	24
AURKB	24	24
BIRC5	24	24
BLM	24	24
BUB1	24	24
BUB1B	24	24
C11orf82	24	0
PARPBP	24	24
SKA3	24	24
TICRR	24	24
SKA1	24	24
AUNIP	24	24
CENPW	24	24
CCNA2	24	24
CCNB1	24	24
CCNB2	24	24
CDK1	24	24
CDC20	24	24
CDC25A	24	24
CDC25C	24	24
CDC45	24	24
CDCA3	24	24
CDCA5	24	24
CDCA8	24	24
CDKN3	24	24
CENPA	24	24
CENPE	24	24
CENPF	24	24
CEP55	24	24
CKAP2L	24	24
GPSM2	24	0
DEPDC1	24	24
DEPDC1B	24	24
DLGAP5	24	24
DTL	24	24
E2F2	24	24
ESPL1	24	24
EXO1	24	24
FAM54A	24	0
FAM64A	24	24
FANCD2	24	24
FANCI	24	24
FEN1	24	24
FOXM1	24	24
FAM72D	24	24
HJURP	24	24
HMMR	24	24
KIAA0101	24	24
KIF11	24	24
KIF14	24	24
KIF20A	24	24
KIF23	24	24
KIF2C	24	24
KIF4A	24	24
KIFC1	24	24
MCM10	24	24
MCM2	24	24
MELK	24	24
MKI67	24	24
NCAPG	24	24
NDC80	24	24
NEK2	24	24
NUF2	24	24
NUSAP1	24	24
OIP5	24	24
PKMYT1	24	24
PLK4	24	24
POLQ	24	24
PRC1	24	24
PTTG1	24	24
PTTG3P	24	24
RACGAP1	24	24
RAD51AP1	24	24
RAD54L	24	24
RNASEH2A	24	24
SGOL1	24	24
SGOL2	24	0
SNRPB	24	0
SPC25	24	24
STIL	24	24
STMN1	24	24
TIMELESS	24	24
TOP2A	24	24
TPX2	24	24
TRIP13	24	24
TROAP	24	24
UBE2C	24	24
UBE2T	24	24
UHRF1	24	24
POC1A	24	24
ZWINT	24	24
COMP	25	25
EDNRA	25	25
EFEMP2	25	25
FERMT2	25	0
MFAP5	25	25
MYL9	25	0
NUAK1	25	25
SH3RF3	25	0
TGFB1I1	25	25
TPM2	25	0
VCL	25	0
ZCCHC24	26	26
CD248	26	26
CILP	26	0
COL16A1	26	0
CPXM1	26	26
CYGB	26	26
DACT3	26	0
EHD2	26	26
SSC5D	26	0
GLI2	26	0
GPR124	26	26
H19	26	26
HSPA12B	26	26
ITSN1	26	26
JAM3	26	26
LAMC1	26	26
LIMS2	26	26
LMOD1	26	26
LOC648570	26	0
LRRC32	26	26
MEG3	26	26
MFAP4	26	26
MGC24103	26	26
MMP23B	26	26
OLFML1	26	26
PCSK5	26	26
PDGFRB	26	26
PHLDB1	26	26
PODN	26	26
PTH1R	26	26
PTRF	26	26
RECK	26	26
RHOJ	26	26
RUNX1T1	26	26
SH3PXD2A	26	26
SLIT2	26	26
SLIT3	26	26
TCF4	26	0
TMEM119	26	0
TSHZ2	26	26
TSHZ3	26	26
ZNF423	26	26
ADAMTS2	27	0
AEBP1	27	27
ANGPTL2	27	0
BGN	27	27
BMP1	27	27
BNC2	27	27
C1QTNF6	27	27
C1S	27	0
LAMP5	27	0
CALD1	27	27
CDH11	27	27
CERCAM	27	27
CHSY3	27	27
CLEC11A	27	27
CMTM3	27	27
COL1A1	27	27
COL1A2	27	27
COL3A1	27	27
COL5A1	27	27
COL5A2	27	27
COL6A1	27	27
COL6A2	27	27
COL6A3	27	27
COL8A1	27	27
COL8A2	27	0
CPZ	27	0
CRISPLD2	27	27
CTSK	27	27
DAB2	27	0
DACT1	27	27
DCN	27	27
DDR2	27	0
DPYSL3	27	27
ECM2	27	0
EMILIN1	27	27
FAP	27	27
FBLN2	27	0
FBN1	27	0
FIBIN	27	0
FILIP1L	27	0
FSTL1	27	0
GAS1	27	0
GFPT2	27	0
GLT8D2	27	27
HIC1	27	0
HTRA1	27	27
ISLR	27	27
KLK4	27	0
LAMA4	27	0
LAMB1	27	27
MXRA8	27	27
LOC100506735	27	0
LOXL1	27	27
LRP1	27	0
LRRC17	27	27
MMP2	27	27
MN1	27	27
MRC2	27	27
MSRB3	27	27
MXRA5	27	27
NNMT	27	0
NOX4	27	27
OLFML2B	27	27
OMD	27	27
PALLD	27	27
PCOLCE	27	27
PDGFRA	27	0
PDGFRL	27	27
PRICKLE1	27	0
PRKCDBP	27	0
PRRX1	27	27
RAB3IL1	27	0
RARRES2	27	0
RCN3	27	27
SCARF2	27	27
SERPINF1	27	0
SERPING1	27	0
SFRP2	27	27
SGIP1	27	0
SNAI2	27	0
SORCS2	27	0
SPARC	27	27
SPOCK1	27	27
SPON1	27	27
SPON2	27	0
TBX15	27	0
TGFB3	27	27
THBS2	27	27
THRA	27	27
THY1	27	27
TIMP2	27	27
TNFAIP6	27	27
VCAN	27	27
ZFHX4	27	0
ANTXR1	28	28
SYNDIG1	28	28
C7orf10	28	28
COL10A1	28	28
COL11A1	28	28
COL12A1	28	28
CTHRC1	28	28
FN1	28	28
ITGA11	28	28
LRRC15	28	28
MMP11	28	28
PLAU	28	28
SDC1	28	0
SULF1	28	28
TNFSF4	28	0
BTG2	29	0
CYR61	29	29
DUSP1	29	29
EGR1	29	29
FOS	29	29
FOSB	29	29
JUN	29	29
JUNB	29	0
KLF2	29	0
ZFP36	29	29
ABI3BP	30	30
RGCC	30	30
CFH	30	30
DOCK11	30	30
FOXO1	30	30
RNF125	30	0
HSD17B11	30	30
JAZF1	30	30
KCTD12	30	30
C3	30	30
MAF	30	30
PECAM1	30	30
PPAP2B	30	30
PRKCH	30	0
PTGER4	30	30
SH2B3	30	30
SKAP2	30	30
TGFBR2	30	30
VAMP5	30	30
ZEB2	30	30
AQP1	31	0
ARHGAP24	31	0
CNRIP1	31	31
CAV1	31	31
CAV2	31	31
CCDC80	31	31
COL14A1	31	31
COL15A1	31	31
CXCL12	31	31
ELN	31	31
EPAS1	31	31
FLRT2	31	31
GNG11	31	31
GSN	31	31
HEG1	31	31
IGFBP7	31	31
KANK2	31	31
LAMA2	31	31
LHFP	31	31
NRP1	31	31
PCDH18	31	31
PLSCR4	31	31
PPAP2A	31	31
PROS1	31	31
RBMS3	31	31
SPARCL1	31	31
SRPX	31	31
TWIST2	31	31
ADCY4	32	32
C20orf160	32	32
CDH6	32	32
DOCK6	32	32
MECOM	32	32
FAM124B	32	32
NOTCH4	32	32
PDE1B	32	32
PEAR1	32	32
RAPGEF3	32	32
ROBO4	32	32
TENC1	32	32
TIE1	32	32
TMEM88	32	32
ADH1A	33	33
ADH1B	33	33
AQP7P1	33	33
C6	33	33
CD300LG	33	33
CD36	33	33
CIDEA	33	33
CIDEC	33	33
CLEC3B	33	33
EBF3	33	33
FABP4	33	33
FHL1	33	33
G0S2	33	33
GPAM	33	33
GPD1	33	33
GPIHBP1	33	33
GPX3	33	33
HSPB6	33	33
HSPB7	33	33
PLIN4	33	33
LIPE	33	33
AQP7P3	33	33
LPL	33	33
LYVE1	33	33
MLXIPL	33	33
MRAP	33	33
PDK4	33	33
PI16	33	33
PLIN1	33	33
PPARG	33	33
PPP2R1B	33	33
SCARA5	33	33
SDPR	33	33
SLC19A3	33	33
SLC7A10	33	33
TIMP4	33	33
TMEM37	33	33
ABCA8	34	34
ABCA9	34	34
ABCB1	34	0
ADH1C	34	34
APLNR	34	34
ALDH1A2	34	34
ANK2	34	34
C18orf34	34	34
FAM162B	34	34
C7	34	0
CD34	34	34
CD93	34	34
CDH5	34	34
CLDN5	34	34
CLEC14A	34	34
CLEC1A	34	34
COX4I2	34	34
DARC	34	34
EBF1	34	34
S1PR1	34	34
EGFLAM	34	34
EMCN	34	34
ENG	34	34
ENPP2	34	34
ESAM	34	34
ETS2	34	34
FREM1	34	0
GJA4	34	34
GPR116	34	34
FAM110D	34	34
IGF1	34	34
IL33	34	34
INMT	34	34
ITM2A	34	0
JAM2	34	34
LDB2	34	34
LEPR	34	34
MEOX1	34	34
MMP28	34	34
PDE1A	34	34
PDE7B	34	34
PGM5	34	34
PLAC9	34	34
PLVAP	34	0
PTPRB	34	34
SELP	34	0
SLCO2A1	34	0
SOX17	34	34
SOX18	34	34
SOX7	34	34
SVEP1	34	34
TEK	34	34
TSPAN7	34	34
ASH2L	35	35
BRF2	35	35
DDHD2	35	35
ERLIN2	35	35
LSM1	35	35
PPAPDC1B	35	35
PROSC	35	35
RAB11FIP1	35	35
TM2D2	35	35
WHSC1L1	35	35
ECHDC2	36	0
EFCAB6	36	0
EFHC1	36	0
IDUA	36	0
KIAA1407	36	0
LOC285359	36	0
MZF1	36	0
PAN2	36	0
TTC18	36	0
ZNF182	36	0
AHR	37	37
AIRE	37	37
AKR1D1	37	0
ALPP	37	37
ARL16	37	37
ATG10	37	37
ATG16L2	37	0
ATXN2	37	0
BLZF1	37	37
BMP8B	37	0
PATE2	37	37
C11orf63	37	37
FAM177A1	37	37
FRMD6-AS1	37	37
ITPK1-AS1	37	37
C19orf6	37	0
DEM1	37	37
CEP19	37	37
C5orf28	37	37
C6orf170	37	37
C8orf37	37	37
MCMDC2	37	37
CCDC74B-AS1	37	37
CATSPER2	37	37
CCBE1	37	37
CCDC140	37	37
CDAN1	37	37
CDKN2AIPNL	37	37
HAUS2	37	37
CHRNA5	37	37
CIC	37	0
COX19	37	37
CREB1	37	37
CSF2RA	37	37
DAPP1	37	37
DCLRE1C	37	37
DDX51	37	37
DENR	37	37
POM121L8P	37	37
DMC1	37	37
DTWD2	37	37
DUSP19	37	37
EID2B	37	37
EIF2AK4	37	37
EML3	37	0
EVI5	37	37
METTL21A	37	37
FAM40B	37	37
FAM73A	37	37
FAM73B	37	0
FCAR	37	37
FKBP14	37	37
FKTN	37	37
LOC100507219	37	0
FLJ38717	37	37
FLJ41423	37	37
FLJ45256	37	0
LOC100509263	37	37
FUT6	37	37
GDPD1	37	37
GJC1	37	37
GPR1	37	37
GRIPAP1	37	37
GSTTP2	37	37
HSD17B7	37	37
IL10	37	37
IL17RD	37	37
IL18	37	37
KCNH6	37	37
KIAA1751	37	37
LCOR	37	0
LEP	37	37
LILRB1	37	37
LMOD3	37	37
LOC100289019	37	0
SPDYE7P	37	37
LOC399900	37	37
LOC440704	37	37
LOC100133050	37	0
MTMR12	37	37
SHPK	37	37
TNFRSF9	37	37
NSRP1	37	37
LOC729609	37	37
LOC729603	37	37
AOC4	37	37
ERAP2	37	37
LRRFIP1	37	37
PLIN5	37	37
MAGT1	37	37
MBD4	37	37
UBE2G2	37	37
MCM8	37	37
MFSD11	37	37
MRP63	37	37
MYO3B	37	37
N4BP2	37	37
NFYB	37	0
NLRP8	37	37
NUBPL	37	37
OCIAD1	37	37
PCDHB19P	37	37
PCDHB9	37	37
PDE4C	37	37
PDSS2	37	37
PHKA2	37	37
PIGX	37	37
PLA2G2D	37	37
PNPT1	37	37
POFUT1	37	37
PPA2	37	37
PPM1K	37	37
PPP2R3A	37	0
C2orf56	37	37
PRRG4	37	37
AKAP5	37	0
RAD51	37	37
RAX2	37	37
RBM3	37	37
CRCP	37	37
REXO1	37	0
RHBDL2	37	37
PHAX	37	37
SEMA3E	37	37
SHCBP1	37	37
SHROOM4	37	37
SIGLEC6	37	0
SLC16A12	37	37
SLC35E1	37	37
SLC44A4	37	37
SLC4A5	37	37
SNAPC1	37	37
SPN	37	37
SPTLC1	37	37
SSTR2	37	37
SULT1A1	37	37
SYAP1	37	37
TDP1	37	37
TDRD1	37	37
TFAP2A	37	37
RBM14	37	37
TMEM17	37	37
TNFSF14	37	37
TNFSF15	37	37
TRIM13	37	37
ZRSR2	37	0
USP49	37	37
VPS41	37	37
DCAF11	37	37
WDR74	37	37
WSB1	37	0
XPNPEP3	37	37
XRCC2	37	37
YRDC	37	37
PTGR2	37	37
ZBTB40	37	0
ZBTB48	37	0
ZNF14	37	37
ZNF223	37	37
ZNF394	37	37
ZNF430	37	37
ZNF483	37	37
ZNF493	37	0
ZNF549	37	37
ZNF557	37	37
ZNF577	37	37
ZNF652	37	37
ZNF655	37	37
ZNF669	37	37
ZNF682	37	37
ZNF69	37	37
ZNF773	37	37
ZNF786	37	37
ACAD10	38	0
DZANK1	38	0
CPT1B	38	0
FAM193B	38	38
HEMK1	38	0
GGTLC1	38	38
ATP6AP1L	38	0
PIDD	38	38
MAMDC4	38	0
PRRT2	38	0
SCNN1D	38	0
SFI1	38	0
STK36	38	0
TTC21A	38	0
UBXN11	38	0
UCN	38	0
AHSA2	39	0
ALDOB	39	39
APBB3	39	0
CCDC84	39	0
AGAP4	39	39
AGAP6	39	39
PCED1A	39	0
WASH3P	39	39
WASH1	39	39
KANSL3	39	0
HNRNPA2B1	39	0
HSF4	39	0
LOC153684	39	0
LINC00174	39	0
LOC100288332	39	39
PDXDC2P	39	0
FLJ45340	39	0
LOC613037	39	39
LOC100133161	39	0
TBX1	39	0
LINC00265	39	0
LOC728888	39	39
MAN2C1	39	0
MAPK8IP3	39	39
MBD6	39	0
PILRB	39	39
POLM	39	0
SGSM2	39	0
SNRNP70	39	0
ARHGAP33	39	0
TNK2	39	0
TSC1	39	0
AMT	40	40
CCDC130	40	0
DMTF1	40	0
EBLN2	40	0
FNBP4	40	0
CROCCP2	40	0
NISCH	40	40
NKTR	40	40
NPHP3	40	0
RBM25	40	0
RBM5	40	40
RBM6	40	40
ZNF573	40	0
ZNF700	40	0
ZNF789	40	0
SNORD14C	41	41
SNORD15B	41	41
SNORD21	41	0
SNORD30	41	0
SNORD35A	41	0
SNORD43	41	0
SNORD46	41	0
SNORD55	41	0
SNORD56	41	41
SNORD68	41	0
DCBLD1	42	0
DDX6	42	0
IRAK1BP1	42	0
MAP4	42	0
NARG2	42	0
OSBPL8	42	0
SLC5A3	42	0
TAF13	42	0
ZCCHC6	42	0
ZNF525	42	0
ARID4B	43	0
BDP1	43	0
C20orf94	43	0
KIF27	43	0
ZC3H11A	43	0
PPIG	43	0
RALGPS2	43	0
SRFBP1	43	0
TGFBRAP1	43	0
VEZT	43	0
ABCB7	44	0
ATG12	44	0
LACC1	44	0
CNGB1	44	0
DDX27	44	44
FAM133B	44	44
GNL3L	44	44
GUSBP4	44	0
MSL3	44	44
RBM39	44	0
THOC2	44	44
TNPO1	44	0
TOP3A	44	0
UGGT1	44	44
VPS13C	44	0
WHAMM	44	0
ZNF641	44	0
FAM173A	45	0
FAHD1	45	45
FLYWCH2	45	45
MLST8	45	0
HAGH	45	45
HN1L	45	0
PGP	45	0
METRN	45	0
NDUFB10	45	0
NSMCE1	45	0
NTHL1	45	0
RAB26	45	0
WDR24	45	0
ATXN2L	46	0
INO80E	46	0
CHTF18	46	46
FBRS	46	46
KCTD13	46	46
PRR22	46	0
KIAA0664L3	46	0
RBBP6	46	0
SETD1A	46	46
SH2B1	46	0
TNRC6A	46	0
ABCA3	47	0
BCKDK	47	0
COG7	47	0
HCFC1R1	47	0
HIRIP3	47	0
TMEM219	47	0
C16orf93	47	0
KAT8	47	0
ORAI3	47	0
PHKG2	47	0
PRR14	47	0
ZNF688	47	0
C16orf13	48	48
NPRL3	48	0
C16orf53	48	0
NAA60	48	0
GTF3C1	48	0
KIF22	48	0
NARFL	48	48
NMRAL1	48	48
RNF40	48	0
RPUSD1	48	48
SRCAP	48	0
TBC1D10B	48	0
TBL3	48	48
THOC6	48	48
ZNF205	48	48
ZNF213	48	48
ZNF646	48	0
ZNF764	48	0
ZNF768	48	0
ABCA2	49	0
ANKS3	49	49
C16orf79	49	49
CCDC78	49	0
CRAMP1L	49	0
DECR2	49	0
DNASE1L2	49	0
E4F1	49	49
FBXL16	49	0
GNPTG	49	49
HAGHL	49	0
IFT140	49	0
CCDC64B	49	0
JMJD8	49	0
LUC7L	49	0
NME3	49	0
PIGQ	49	0
PKD1	49	0
RAB11FIP3	49	0
RAB40C	49	0
RHBDF1	49	0
RHOT2	49	49
ROGDI	49	0
SEMA3F	49	0
SRRM2	49	49
TELO2	49	49
TSC2	49	49
WDR90	49	49
ZNF500	49	0
ADCY6	50	0
BBS4	50	0
C11orf35	50	50
C14orf79	50	0
CCDC24	50	50
DNALI1	50	0
EPB41L5	50	0
FAAH	50	50
PPP1R26	50	0
KIF12	50	50
LRRC56	50	50
NOXA1	50	0
NR2E3	50	50
PCSK4	50	0
P4HTM	50	0
POMT2	50	0
RGL2	50	0
SH3GLB2	50	0
TCTN1	50	0
TTC8	50	0
ZNF446	50	0
AGR3	51	51
PRR15L	51	51
C9orf116	51	51
C9orf152	51	51
CA12	51	51
CMBL	51	0
CMYA5	51	0
DEGS2	51	51
DHCR24	51	0
ESR1	51	51
FBP1	51	0
RBM47	51	51
KRT18P55	51	51
FOXA1	51	51
GATA3	51	51
RAB27B	51	51
KIAA1324	51	51
CERS6	51	51
FAM174B	51	51
KRT8	51	51
KRT18	51	51
LRIG1	51	0
KIAA1211L	51	0
MLPH	51	51
MYB	51	51
RAB17	51	51
SCNN1A	51	51
SCUBE2	51	51
SPDEF	51	51
STARD10	51	51
TBC1D9	51	51
TFF3	51	51
TJP3	51	51
VAV3	51	51
XBP1	51	51
ADCK5	52	52
RHPN1-AS1	52	0
DGAT1	52	0
FAM83H	52	0
FBXL6	52	52
SLC52A2	52	52
PYCRL	52	0
RECQL4	52	52
TIGD5	52	0
VPS28	52	52
ZNF707	52	0
C8orf33	53	53
C8orf76	53	0
CHRAC1	53	0
COMMD5	53	53
CYC1	53	53
EXOSC4	53	53
HSF1	53	0
MAF1	53	53
MFSD3	53	53
C8orf82	53	53
NSMCE2	53	0
PUF60	53	53
SHARPIN	53	53
SLC39A4	53	53
HIST1H1C	54	54
HIST1H2AE	54	54
HIST1H2AM	54	54
HIST1H2BC	54	54
HIST1H2BE	54	54
HIST1H2BG	54	54
HIST1H2BK	54	54
HIST1H3D	54	54
HIST1H3F	54	54
HIST1H3H	54	54
HIST1H4E	54	54
HIST1H4H	54	54
HIST2H2AC	54	54

## Sheet: Table S5
Table S5. Genes included in clusters of correlated genes identified in the public Caucasian dataset GSE22219 and validated in our Chinese and Caucasian Italian datasets. The value 0 indicates that the gene was not included in the gene cluster in the validation phase.
Symbol	Clusters Identified in GSE22219 dataset	Cluster validation in Chinese dataset	Cluster validation in Caucasian Italian dataset
TNNI2	1	0	0
ACTA1	1	0	0
SMPX	1	0	1
TNNC2	1	0	1
MYH2	1	0	1
SLN	1	0	1
NEB	1	0	1
TP53	2	0	0
MAN2B1	3	0	0
EBI3	3	0	0
TLR8	3	0	0
CACNA1I	3	0	0
ZIC4	3	0	0
GFAP	3	0	0
SOX5	3	0	0
PKHD1L1	3	0	0
TRPC4AP	3	0	0
LOC283050	3	0	0
CLDN18	3	0	0
FXYD7	4	0	0
ALPI	4	0	0
SEMA6B	4	0	0
MAPK11	4	0	0
PI16	4	0	0
MDGA1	4	0	0
LOC283710	4	0	0
POU3F1	4	0	0
SLC24A4	4	0	0
LHX3	4	0	0
CBLN1	4	0	0
ELL	4	0	0
PAX7	4	0	0
SPTBN5	4	0	0
GNG13	4	0	0
CDKAL1	4	0	0
BAALC	5	0	0
ADRA1D	5	0	0
B3GAT1	5	0	0
LGALS12	5	0	0
MLLT1	5	0	0
KLK3	5	0	0
HOXA6	5	0	0
IL1R2	5	0	0
PKD1L2	5	0	0
USH1G	5	0	0
TNN	5	0	0
ATP8B2	5	0	0
RAP2B	5	0	0
TULP3	5	0	0
IRX6	5	0	0
F2RL3	5	0	0
EPB41	5	0	0
KCNH4	5	0	0
BCR	6	0	0
KDR	6	0	0
RTBDN	6	0	0
COL4A3	6	0	0
NPTXR	6	0	0
ROBO4	6	0	0
ASPSCR1	6	0	0
MAGEL2	6	0	0
TTN	6	0	0
GNB3	6	0	0
NOX1	6	0	0
CABP4	6	0	0
PPIL2	6	0	0
APOBEC3C	6	0	0
HIF3A	6	0	0
CTSE	6	0	0
TNFSF9	6	0	0
LENG8	6	0	0
ASB16	6	0	0
KCND3	6	0	0
KCNIP2	6	0	0
IL28B	6	0	0
HAP1	6	0	0
PILRA	6	0	0
TAZ	6	0	0
TREML1	6	0	0
TRIM50	6	0	0
PDK2	6	0	0
EFNA3	6	0	0
TRIM52	6	0	0
FOSL1	6	0	0
RREB1	6	0	0
CYLC1	6	0	0
BARHL2	6	0	0
LEPR	6	0	0
SLC7A1	6	0	0
GPR97	6	0	0
ZFP42	6	0	0
SP6	6	0	0
CPA1	6	0	0
EPB49	6	0	0
FANCA	6	0	0
GHRHR	6	0	0
GRM4	6	0	0
TAL1	6	0	0
CSF2RB	6	0	0
STK17A	6	0	0
CTNS	6	0	0
SLC35A2	6	0	0
SPRR2A	6	0	0
MDM2	6	0	0
MAPK4	6	0	0
AOC2	6	0	0
PSORS1C2	6	0	0
LIG4	7	0	0
SLC38A2	7	0	0
FIGNL1	7	0	0
MAP4K5	7	0	0
NFYB	7	0	0
TCF12	7	0	0
GPM6B	8	0	0
TCF7L1	8	0	8
ROPN1	8	8	8
RGMA	8	0	8
SOX10	8	8	8
ELF5	8	8	8
FOXC1	8	8	8
GABRP	8	8	8
SFRP1	8	8	8
MX2	9	9	9
MX1	9	9	9
IFI44	9	9	9
IFIT2	9	9	9
OASL	9	9	9
IFI27	9	9	9
OAS3	9	9	9
IFIT1	9	9	9
OAS2	9	9	9
GIT2	10	0	0
TNFSF14	10	0	0
P2RY10	10	0	0
CCR5	10	0	0
IFNG	10	10	10
APOBEC3G	10	10	10
PTPN7	10	10	10
RNASE6	10	10	10
GPR114	10	10	10
IL15	10	10	10
IL18RAP	10	10	10
MYO1F	10	10	10
SLA2	10	10	10
IL21R	10	10	10
ZAP70	10	10	10
GZMH	10	10	10
MYO1G	10	10	10
FLT3LG	10	10	10
PRF1	10	10	10
ITGAL	10	10	10
SOCS1	10	10	10
MAP4K1	10	10	10
BTK	10	10	10
LGALS2	10	10	10
CXCR6	10	10	10
KLRD1	10	10	10
TAP2	10	10	10
TRIM22	11	11	0
CASP4	11	11	0
CLIC2	11	11	0
IL18R1	11	11	0
DOCK8	11	11	0
DPYD	11	0	0
GMFG	11	11	0
IFI16	11	11	0
FLI1	11	11	0
SYNE1	12	0	0
PLCL2	12	12	0
SH3KBP1	12	12	12
CCND2	12	0	12
FYN	12	12	12
RASSF2	12	12	12
RASGRP3	12	12	12
TBXAS1	13	13	0
SLC1A3	13	13	0
TLR4	13	13	13
CSF1R	13	13	13
CD33	13	13	13
CD14	13	13	13
LY86	13	13	13
C2	14	14	0
CPVL	14	14	0
FCGR3A	14	0	0
CD83	14	14	0
MNDA	14	14	0
NCF2	14	14	0
LYZ	14	0	0
ITGAM	14	14	0
C1QB	14	14	14
NPL	14	14	14
PTPRO	14	14	14
AIF1	14	14	14
KLHL6	14	14	14
HAVCR2	14	14	14
SLC7A7	14	14	14
SAMSN1	14	14	14
TRPV2	14	14	14
CTSS	14	14	14
TNFSF13B	14	14	14
IL4I1	14	14	14
CD86	14	14	14
IFI30	14	14	14
HCK	14	14	14
PARVG	14	14	14
GPR65	14	14	14
ITGAX	14	14	14
TYROBP	14	14	14
CCR1	14	14	14
CD84	14	14	14
SPI1	14	14	14
APOE	14	14	14
ITGB2	14	14	14
FCER1G	14	14	14
PLCB2	14	14	14
FGR	14	14	14
IGSF6	14	14	14
LILRB2	14	14	14
APOC1	14	14	14
LAPTM5	14	14	14
SLA	14	14	14
CYBB	14	14	14
LCP2	14	14	14
C1QA	14	14	14
SLC15A3	14	14	14
BCL2A1	15	0	0
ADAMDEC1	15	0	15
CD4	15	15	15
PLA2G7	15	15	15
STX11	15	15	15
CMKLR1	15	15	15
MPP1	15	15	15
AQP9	16	16	0
EMILIN2	16	16	0
FCGR2B	16	0	0
EMR2	16	16	0
HK3	16	16	0
MMP12	16	0	0
SLC2A5	16	16	0
LILRB3	16	0	0
CCR2	17	17	17
SLAMF7	17	17	17
KIAA0125	17	17	17
TNFRSF17	17	17	17
ITM2C	17	17	17
CD38	17	17	17
IRF4	17	17	17
POU2AF1	17	17	17
PIM2	17	17	17
APOL1	18	0	0
NFKBIE	18	0	0
ZBP1	18	18	18
EPSTI1	18	18	18
SH3BP1	18	18	18
LAG3	18	18	18
CTLA4	18	18	18
STAT1	18	18	18
APOL3	18	18	18
CCL5	18	18	18
PSMB10	18	18	18
PSMB9	18	18	18
TAP1	18	18	18
GBP5	18	18	18
GBP4	18	18	18
SH2D2A	18	18	18
ICOS	18	18	18
GZMB	18	18	18
PSMB8	18	18	18
BTN3A1	18	18	18
LAMP3	18	18	18
CXCL10	18	18	18
IRF1	18	18	18
ITGB7	18	18	18
CXCL9	18	18	18
AIM2	18	18	18
UBD	18	18	18
GNLY	18	18	18
WARS	18	18	18
HLA-F	18	18	18
HLA-DMB	19	19	0
HLA-DMA	19	19	0
MS4A1	19	0	0
COTL1	19	0	0
Rgr	19	0	0
HLA-DQB1	19	0	0
HLA-DPB1	19	19	0
RASSF4	19	19	0
STAG3	19	0	0
FUT7	19	0	0
PRKCQ	19	0	0
SELPLG	19	0	0
CD79A	19	19	19
CD79B	19	19	19
TCL1A	19	19	19
TLR10	19	19	19
ARHGAP9	19	19	19
CARD11	19	19	19
CD97	19	19	19
VCAM1	19	19	19
HLA-DOB	19	19	19
HLA-DRA	19	19	19
PIK3CD	19	19	19
EVI2B	19	19	19
NKG7	19	19	19
PSTPIP1	19	19	19
CST7	19	19	19
LCK	19	19	19
PIK3CG	19	19	19
CD53	19	19	19
CD48	19	19	19
MFNG	19	19	19
ITK	19	19	19
STAT4	19	19	19
TRAF1	19	19	19
CCL19	19	19	19
CTSC	19	19	19
EOMES	19	19	19
IL2RB	19	19	19
TNFRSF1B	19	19	19
IL10RA	19	19	19
CD5	19	19	19
NCR3	19	19	19
LAT	19	19	19
HLA-DPA1	19	19	19
TNFAIP3	19	19	19
RAC2	19	19	19
CD8A	19	19	19
ARHGAP15	19	19	19
IL7R	19	19	19
LY9	19	19	19
CCR7	19	19	19
DOCK2	19	19	19
CD2	19	19	19
DEF6	19	19	19
GPR18	19	19	19
CD7	19	19	19
CD19	19	19	19
BANK1	19	19	19
BLK	19	19	19
HCST	19	19	19
SEMA4D	19	19	19
BIRC3	19	19	19
FCER2	19	0	19
PPP1R16B	19	19	19
HCLS1	19	19	19
MCOLN2	19	19	19
AKNA	19	19	19
STK4	19	19	19
P2RY8	19	19	19
PTGDS	19	19	19
INPP5D	19	19	19
MPEG1	19	0	19
LRMP	19	19	19
AOAH	19	19	19
CD37	19	19	19
CD3D	19	19	19
CD3E	19	19	19
CXCR3	19	19	19
GZMK	19	19	19
KLRB1	19	19	19
LYN	19	19	19
PLCG2	19	19	19
PLEK	19	19	19
SH2D1A	19	19	19
SLAMF1	19	19	19
SPIB	19	0	19
WAS	19	19	19
CD3G	19	19	19
NCF1	19	19	19
IL2RG	19	19	19
RUNX3	19	19	19
LPXN	19	19	19
GFI1	19	19	19
PTPRCAP	19	19	19
SELL	19	19	19
FGL2	19	19	19
CORO1A	19	19	19
LTA	19	19	19
GZMA	19	19	19
LTB	19	19	19
VPREB3	19	19	19
VAV1	19	19	19
LCP1	19	19	19
NCF4	19	19	19
SPOCK2	19	19	19
PLAC8	19	19	19
FCN1	19	0	19
MKI67	20	0	0
SLC25A19	20	0	0
ESPL1	20	0	0
CCNF	20	0	0
RECQL4	20	0	0
PTTG2	21	0	0
CCT5	21	0	0
IQGAP3	21	21	0
TK1	21	21	0
SPAG5	21	21	0
CCNB2	21	21	21
PTTG1	21	21	21
KIF11	21	21	21
KIF2C	21	21	21
ZWINT	21	21	21
CENPF	21	21	21
FBXO5	21	0	21
UHRF1	21	21	21
CCNA2	21	21	21
CDKN3	21	21	21
TOP2A	21	21	21
CDT1	21	21	21
RAD54L	21	21	21
CHEK1	21	21	21
KIF23	21	21	21
BUB1B	21	21	21
TRIP13	21	21	21
RACGAP1	21	21	21
EZH2	21	21	21
ASPM	21	21	21
OIP5	21	21	21
ANLN	21	21	21
UBE2C	21	21	21
MCM2	21	21	21
MCM10	21	21	21
TROAP	21	21	21
CDCA5	21	21	21
CDCA3	21	21	21
CEP55	21	21	21
TTK	21	21	21
CCNB1	21	21	21
E2F2	21	21	21
KIFC1	21	21	21
EXO1	21	21	21
KIAA0101	21	21	21
TPX2	21	21	21
POLQ	21	21	21
PRC1	21	21	21
MELK	21	21	21
FOXM1	21	21	21
CDCA2	21	21	21
STMN1	21	21	21
BIRC5	21	21	21
CENPE	21	21	21
CKS2	21	0	21
NEK2	21	21	21
TYMS	21	21	21
BLM	21	21	21
CDC20	21	21	21
CENPA	21	21	21
BUB1	21	21	21
AURKB	21	21	21
KIF20A	21	21	21
TACC3	21	21	21
MAD2L1	21	21	21
HMMR	21	21	21
KIF4A	21	21	21
UBE2T	21	21	21
KIF14	21	21	21
NUSAP1	21	21	21
CDCA8	21	21	21
C11orf1	22	0	0
NARF	22	0	0
SCIN	22	0	0
SLC7A11	22	0	0
SMG1	22	0	0
USP14	22	0	0
NMNAT1	22	0	0
NT5C2	22	0	0
TEP1	22	0	0
LIPT1	22	0	0
FLJ39653	22	0	0
APOBEC3A	22	0	0
ABCC13	22	0	0
ITCH	22	0	0
LRRC2	22	0	0
NFAT5	22	0	0
NFATC3	22	0	0
ZNF33A	22	0	0
ZNF454	22	0	0
NDUFC2	22	0	0
SUV39H2	22	0	0
STXBP4	22	0	0
ZNF136	22	0	0
NUP43	22	0	0
CNNM2	22	0	0
TTF2	22	0	0
GNPNAT1	22	0	0
MSH3	22	0	0
SLC26A4	22	0	0
PAFAH2	22	0	0
POLH	22	0	0
ALPP	22	22	22
PCDHB9	22	22	22
FCAR	22	22	22
SNAPC1	22	22	22
EVI5	22	22	22
SYAP1	22	22	22
CREB1	22	22	22
DMC1	22	22	22
TNFSF15	22	22	22
CATSPER2	22	22	22
IL18	22	22	22
KCNH6	22	22	22
GOLGA2	22	0	22
DUSP19	22	22	22
N4BP2	22	22	22
ZNF430	22	22	22
MCM8	22	22	22
CHRNA5	22	22	22
MRP63	22	22	22
GPR1	22	22	22
BLZF1	22	22	22
ZNF14	22	22	22
C6orf170	22	22	22
FUT6	22	22	22
PDE4C	22	22	22
AIRE	22	22	22
LRRFIP1	22	22	22
XRCC2	22	22	22
AHR	22	22	22
SEMA3E	22	22	22
DAPP1	22	22	22
HSD17B7	22	22	22
FKBP14	22	22	22
DYRK1A	23	0	0
CCT6A	23	0	0
ARPC5	23	0	0
USP1	23	0	0
MCL1	23	0	0
MBNL1	23	0	0
BIRC2	23	0	0
EPS15	23	0	0
MSH6	23	0	0
HDAC2	23	0	0
GDI2	23	0	0
GALNT1	24	0	0
PTPN12	24	0	0
SH3GLB1	24	0	0
KPNA3	24	0	0
ARHGAP18	24	0	0
CD58	24	0	0
STX7	24	0	0
ANXA4	24	0	0
SDCBP	24	0	0
CLIC4	24	0	0
ADNP	25	0	0
CCNG1	25	0	0
CAPZA2	25	0	0
EIF4E	25	0	0
TM9SF2	25	0	0
DLD	25	0	0
RBBP4	25	0	0
PIK3CA	25	0	0
IPO7	25	0	0
SIRT1	26	0	0
CCNH	26	0	0
ROBO1	26	0	0
ATR	26	0	0
TCERG1	26	0	0
GNG10	26	0	0
SMNDC1	26	0	0
DMXL1	26	0	0
OSBPL9	26	0	0
OSBPL11	26	0	0
NUP54	26	0	0
SDC2	26	0	0
SSB	26	0	0
SEMA3C	26	0	0
CSNK1A1	26	0	0
CD164	26	0	0
RPF1	26	0	0
ZFYVE16	26	0	0
DDX46	26	0	0
RB1CC1	26	0	0
PPIG	26	0	0
MSH2	26	0	0
STXBP3	26	0	0
MRPL32	27	0	0
MRPS10	27	0	0
MRPS16	27	0	0
COX7C	27	0	0
MRPL18	27	0	0
MRPL36	27	0	0
KIAA1143	27	0	0
GLRX2	27	0	0
RPL7	28	0	0
RPL9	28	0	0
RPL39	28	0	0
RPL21	28	0	0
RPS4Y2	28	0	0
VHL	28	0	0
SEC63	29	0	0
B3GNT1	29	0	0
PRPF18	29	0	0
SNAP23	29	0	0
SNW1	29	0	0
DCTN4	29	0	0
MINPP1	29	0	0
WSB1	29	0	0
SMARCA5	29	0	0
ST13	29	0	0
YWHAG	29	0	0
OSBPL8	29	0	0
PSMA6	29	0	0
WTAP	29	0	0
ZBTB2	29	0	0
HMGB1	29	0	0
TRIP4	29	0	0
TRA2A	29	0	0
PRKCI	29	0	0
TUBGCP3	29	0	0
RAP1B	29	0	0
RNF20	29	0	0
FGFR1OP	29	0	0
MTMR6	29	0	0
HSPA4	29	0	0
SP3	29	0	0
SACM1L	29	0	0
CLTC	29	0	0
BET1	29	0	0
TOMM70A	29	0	0
PSMD14	29	0	0
CTNNA1	29	0	0
FTH1	29	0	0
HADHB	29	0	0
HAT1	29	0	0
PPP1CB	29	0	0
REV3L	29	0	0
TPP2	29	0	0
SFPQ	29	0	0
BCAS2	29	0	0
A2M	29	0	0
PHF3	29	0	0
MAEA	29	0	0
COL5A3	30	30	0
ITGBL1	30	0	0
COL1A1	30	30	30
COL3A1	30	30	30
COL5A1	30	30	30
COL5A2	30	30	30
FAP	30	30	30
COL6A3	30	30	30
COL12A1	30	30	30
SORCS2	30	0	30
DCN	30	30	30
ITGA11	30	0	30
LUM	30	30	30
COL1A2	30	30	30
CTSK	30	30	30
KLK4	30	0	30
SPON1	30	30	30
FBN1	30	30	30
SFRP2	30	30	30
COL8A2	30	0	30
NID2	30	30	30
SCARF2	30	30	30
THBS2	30	30	30
SPARC	30	30	30
DPYSL3	30	30	30
AEBP1	30	30	30
OMD	30	30	30
LOXL1	30	30	30
LRRC17	30	30	30
PDGFRL	30	30	30
FNDC1	31	31	0
MFAP2	31	31	0
MMP11	31	31	31
FN1	31	31	31
COL10A1	31	31	31
COL11A1	31	31	31
GJB2	31	31	31
MMP19	32	0	0
C1R	32	32	0
MAFB	32	32	0
CD99	32	0	0
SERPINF1	32	32	0
C1S	32	32	0
SERPING1	32	32	0
EMILIN1	32	32	0
MSC	32	32	0
MMP2	33	33	0
PCDH7	33	0	0
COL6A2	33	33	0
AXL	33	33	0
FSTL1	33	33	0
ANGPTL2	33	33	0
FBLN2	33	0	0
MRC2	33	0	0
SPON2	33	0	0
LAMA4	33	33	0
COL6A1	33	33	33
PDGFRB	33	33	33
COL16A1	33	33	33
LEPRE1	33	33	33
C1QTNF6	33	33	33
TGFB1I1	33	33	33
ISLR	33	33	33
TCF4	33	0	33
BMP1	33	33	33
PCOLCE	33	33	33
EFEMP2	33	33	33
RPL11	34	0	0
GNB2L1	34	0	0
RPS9	34	34	34
RPL17	34	34	34
RPL10A	34	0	34
RPL12	34	34	34
RPL18	34	34	34
RPL18A	34	34	34
RPL7A	34	0	34
GAS7	35	35	0
NDN	35	35	35
TWIST2	35	35	35
PCSK5	35	35	35
JAM3	35	35	35
MFAP4	35	35	35
LAMA2	35	35	35
PODN	35	35	35
MMP23B	35	35	35
OGN	36	36	0
AKAP12	36	36	0
ABCA6	36	36	0
ADAMTS5	36	36	0
IGF1	36	36	36
SRPX	36	36	36
SPARCL1	36	36	36
FLRT2	36	36	36
GEM	36	0	36
PCDH18	36	36	36
CXCL12	36	36	36
LDB2	36	36	36
PROS1	36	36	36
SLIT2	36	36	36
LHFP	36	36	36
RBMS3	36	36	36
PLSCR4	36	36	36
PCOLCE2	37	37	0
DGAT2	37	37	0
CDO1	37	37	0
LEP	37	0	0
GYG2	37	37	0
SORBS1	37	37	0
ADH1A	37	37	37
ADH1C	37	37	37
TNMD	37	37	37
G0S2	37	37	37
SDPR	37	37	37
PPARG	37	37	37
LIPE	37	37	37
SLC19A3	37	37	37
PCK1	37	37	37
PDK4	37	37	37
GPD1	37	37	37
FHL1	37	37	37
ADH1B	37	37	37
CIDEA	37	37	37
ABCA8	37	37	37
TIMP4	37	37	37
CD36	37	37	37
FABP4	37	37	37
LPL	37	37	37
C6	37	37	37
GPX3	37	37	37
AOC3	37	37	37
RBP4	37	37	37
SLC7A10	37	37	37
CA4	37	37	37
IGFBP6	38	38	0
GDF10	38	38	0
EMILIN3	38	0	0
INMT	38	38	0
GNG11	38	38	0
FXYD1	38	38	0
HSPA12B	38	38	0
CYGB	38	38	0
CLDN5	38	38	0
GPR146	38	38	0
CDH5	39	39	39
CYYR1	39	39	39
PTPRB	39	39	39
EMCN	39	39	39
JAM2	39	39	39
TEK	39	39	39
ACTG2	40	40	0
MYH11	40	0	0
KRT14	40	40	0
COL17A1	40	40	0
IRX1	40	0	0
KCNMB1	40	40	0
OXTR	40	40	0
CNN1	40	0	0
PTN	40	0	0
LMOD1	40	0	0
MAP4K3	41	0	0
ITGB1	41	0	0
DNAJB4	41	0	0
TRPM7	41	0	0
NEDD1	41	0	0
GABPA	41	0	0
CLASP2	41	0	0
JAK1	41	0	0
STAG1	41	0	0
PIK3CB	41	0	0
TMF1	41	0	0
PPM1A	42	0	0
SUCLG2	42	0	0
CRK	42	0	0
IREB2	42	0	0
VAMP3	42	0	0
ASH1L	42	0	0
BTBD1	42	0	42
TSNAX	42	0	42
DNAJB6	42	0	42
EEF1A1	42	0	42
PIK3C2A	42	0	42
PRRX1	43	0	0
YME1L1	43	0	0
RBM7	43	0	0
RB1	43	0	0
ACTR2	43	0	0
PLXNC1	43	0	0
PICALM	43	0	0
PSEN1	43	0	0
PUM2	44	0	0
CCNT2	44	0	0
TOP2B	44	0	0
METAP2	44	0	0
FBXO11	44	0	0
DCP2	44	0	0
SRRM1	44	0	0
PPP1CC	44	0	0
GOLGA4	44	0	0
DHX15	44	0	0
EIF4A2	44	0	0
PCNP	44	0	0
HIST1H2AD	45	0	0
HIST1H2BH	45	0	0
HIST1H2BF	45	0	0
HIST2H2BE	45	45	0
HIST1H2AM	45	45	45
HIST1H3H	45	45	45
HIST1H2BK	45	45	45
HIST1H2AE	45	45	45
HIST1H1C	45	45	45
HIST1H2BC	45	45	45
HIST1H4H	45	45	45
HIST1H4E	45	45	45
HIST1H2BE	45	45	45
HIST1H2BG	45	45	45
HIST2H2AC	45	45	45
HIST1H3D	45	45	45
CLK4	46	0	0
FNBP4	46	0	0
NPHP3	46	0	0
CCNL1	46	0	0
CRYGS	47	0	0
UPF3A	47	0	0
CCNL2	47	0	0
PILRB	47	0	0
LOC338799	47	0	0
DDX17	47	0	0
ANAPC4	47	0	0
CLK1	47	0	0
THOC1	47	0	0
NKTR	47	0	0
ANKRD10	47	0	0
DMTF1	48	0	0
PTBP2	48	0	0
TIA1	48	0	0
AHSA2	48	0	0
OGT	48	0	0
PNN	48	0	0
TUBE1	48	0	0
VAMP8	49	0	0
PSMB6	49	0	0
PSMC3	49	0	0
MRPL17	49	0	0
SNRPD2	49	0	0
C19orf10	49	0	0
CDK5	49	0	0
RAB40C	50	0	0
MAPK3	50	0	0
CLCN7	50	0	0
UBN1	50	0	0
PDPK1	50	0	0
GNB2	51	0	0
TXN2	51	0	0
ENDOG	51	0	0
TIMM22	51	0	0
SDCCAG3	52	0	0
TAF1C	52	0	0
CDK5RAP3	52	0	0
MAT2A	52	0	0
ZNF133	52	0	0
MRPS34	53	0	0
POLR3K	53	0	0
NME4	53	0	0
STUB1	53	0	0
BAD	54	0	0
PFDN5	54	0	0
EDF1	54	0	0
MRPL54	54	0	0
GPX4	54	0	0
NDUFB10	54	0	0
RPS28	55	0	0
RPL36	55	0	0
COX5B	55	0	0
ATP6V1F	55	0	0
NDUFB2	55	0	0
NDUFB7	55	0	0
UBL5	55	0	0
NDUFA7	55	0	0
PIN1	55	0	0
RPS13	56	0	0
SNRPE	56	0	0
NDUFS5	56	0	0
UQCRH	56	0	0
MRPL33	57	0	0
NDUFB1	57	0	0
NDUFB4	57	0	0
ATP5G3	57	0	0
ATP5H	57	0	0
NDUFA1	57	0	57
SEC61G	57	0	57
COX7A2	57	0	57
COX7B	57	0	57
PSMA5	57	0	57
HBXIP	57	0	57
GTF2A2	57	0	57
RERG	58	58	0
MAGED2	58	58	0
ANXA9	58	58	0
SCUBE2	58	58	58
NEK11	58	0	58
SLC22A5	58	0	58
SEMA3F	58	0	58
ZMYND10	58	0	58
DNALI1	58	58	58
ESR1	58	58	58
GATA3	58	58	58
MYB	58	0	58
CA12	58	58	58
LRBA	59	59	0
GPR160	59	0	0
XBP1	59	59	59
AR	59	59	59
FOXA1	59	59	59
MLPH	59	59	59
KIAA1324	59	59	59

## Sheet: Table S6
Table S6. Enrichment of relevant breast cancer biological signatures in gene-clusters identified in Chinese, Caucasian Italian and Caucasian English datasets.
Reported breast cancer clusters	Reference	Gene-clusters from Chinese dataset	Gene-clusters from Caucasian Italian dataset	Gene-clusters from GSE22219
Luminal/ER	Perou et al., 2000	58	51	58
Epithelial differentiation		1	22 - 31	40
ERBB2 Cluster		19
Proliferation	Perou et al., 2006	8	24	21
ECM3	Bergamaschi et al., 2008	28 - 30 - 32 - 33	25 - 26 - 27 - 28 - 31	30 - 31 - 32 - 33 - 36
Interferon	Rody et al., 2008	15	15	9
HCK		12 - 38	17 - 19	14
IgG				17
LCK		12 - 14	21	14 - 19
MHC-I		12	18
MHC-II		12 - 13	17 - 19	14 - 19
STAT1		14	19 - 19	18

## Sheet: Table S7
Table S7. List of genes defining ECM1 and ECM3 subtypes in Chinese and Caucasian Italian datasets.
ECM Cluster	Genes
ECM1_Chinese	ADAM19	ADAM28	ADAM7	ADAM8	ADAMDEC1	CD300A	CD6	CEACAM7	CHST12	COL4A3	CTSC	CTSH
	CTSS	CTSW	CTSZ	FCN1	GZMA	GZMB	GZMH	GZMK	GZMM	HAPLN3	ICAM3	ICAM4
	ITGA4	ITGAL	ITGAM	ITGAX	ITGB2	ITGB7	MMP9	NAPSB	PAPLN	PECAM1	SELL	SELPLG
	SEMA4A	SEMA4D	SERPINB9	SIGLEC10	SIGLEC5	SPOCK2	TSPAN32	TSPAN33	VCAM1
ECM1_Caucasian	ADAM28	ADAM7	ADAMDEC1	CD209	CD300A	CD47	CD6	CDH3	CHST12	CHST7	COL4A3	COL4A4
	CTSC	CTSH	CTSL2	CTSS	CTSW	CTSZ	EMILIN2	FCN1	GZMA	GZMB	GZMH	GZMK
	GZMM	HABP4	HAPLN3	ICAM2	ICAM3	ITGA4	ITGAE	ITGAL	ITGAX	ITGB2	ITGB7	MARCO
	MATN2	MMP12	MMP7	MMP9	NAALADL1	NAPSB	PECAM1	SELL	SELPLG	SEMA4A	SEMA4D	SERPINA9
	SERPINB8	SERPINB9	SERPINE2	SERPINF2	SERPING1	SIGLEC10	SPOCK2	STAG3	STIM2	TSPAN32	TSPAN33	VCAM1
ECM3_Chinese	ADAM10	ADAM12	ADAMTSL2	BGN	CDH11	CHPF	CNTN1	COL10A1	COL11A1	COL12A1	COL16A1	COL18A1
	COL1A1	COL1A2	COL3A1	COL5A1	COL5A2	COL5A3	COL6A1	COL6A2	COL6A3	COL8A1	COL8A2	COMP
	CORIN	CTHRC1	CTSK	DCN	EFEMP2	ELN	EMILIN1	FBLN1	FBLN2	FBN1	FN1	HSPG2
	HTRA1	ITGA11	ITGAV	ITGB1	ITGB5	KLK4	LAMA2	LAMA4	LAMB1	LAMC1	LEPRE1	MATN3
	MMP11	MMP14	MMP2	MMP23B	MMP3	NID1	PCDH7	PCOLCE	PLXNC1	SEMA5A	SERPINH1	SGCD
	SLIT2	SPARC	SPARCL1	SPOCK1	SPON1	SPON2	THBS1	THBS2	TIMP2	TIMP3	TSPAN9
ECM3_Caucasian	ADAM12	ADAM19	ADAMTS14	ADAMTS2	ADAMTS6	ADAMTSL2	BGN	CDH11	CHPF	COL10A1	COL11A1	COL12A1
	COL14A1	COL15A1	COL16A1	COL18A1	COL1A1	COL1A2	COL3A1	COL4A5	COL5A1	COL5A2	COL5A3	COL6A1
	COL6A2	COL6A3	COL7A1	COL8A1	COL8A2	COMP	CORIN	CTHRC1	CTSK	DCN	DPP4	EFEMP2
	EMILIN1	FBLN1	FBLN2	FBLN5	FBN1	FN1	HTRA1	HTRA3	ITGA11	ITGA5	ITGAV	ITGB5
	KLK4	LAMA1	LAMA2	LAMA4	LAMB1	LAMC1	LEPRE1	ADAMTS7	MATN3	MMP11	MMP14	MMP2
	MMP23B	NID2	NRP1	PCDH18	PCDH7	PCOLCE	PLXDC2	SERPINF1	SERPING1	SERPINH1	SGCD	SLIT2
	SLIT3	SPARC	SPARCL1	SPOCK1	SPON1	SPON2	THBS2	TIMP2	TSPAN9

## Sheet: Table S8
Table S8. Stability analysis of ECM3 clusters. Statistical methods used to compare Chinese and Caucasian ECM clusters are detailed in the supplementary material of Triulzi et al. Plos ONE, 2013.
ECM3 cluster	CHINESE	CAUCASIAN
Average silhouette	0.32	0.28
Connectivity validation measure	19.7	24.58
Dunn Index	0.35	0.35
Cluster stability under different clustering methods
Jaccard similarity of the comparison between LAS and IRCC-KM biclusters	Gene list: 0.74	Gene list: 0.74
	Sample list: 0.38	Sample list: 0.61
Jaccard similarity of the comparison between LAS and IRCC-HC biclusters	Gene list: 0.62	Gene list: 0.50
	Sample list: 0.57	Sample list: 0.60
Jaccard similarity of the comparison between LAS and CCSS biclusters	Sample list: 0.37	Sample list: 0.69
Cluster stability under bootstrapping, jittering, subsetting and adding noise points
Average clusterwise Jaccard index for bootstrapped data	0.82	0.76
Average clusterwise Jaccard index for jittered data	1	1
Average clusterwise Jaccard index for subsetted data	0.86	0.91
Average clusterwise Jaccard index for data partially replaced by noise	0.83	0.73

## Sheet: Table S9
Table S9. Stability analysis of ECM1 clusters. Statistical methods used to compare Chinese and Caucasian ECM clusters are detailed in the supplementary material of Triulzi et al. Plos ONE, 2013.
ECM1 cluster	CHINESE	CAUCASIAN
Average silhouette	0.33	0.23
Connectivity validation measure	10.05	13.58
Dunn Index	0.35	0.41
Cluster stability under different clustering methods
Jaccard similarity of the comparison between LAS and IRCC-KM biclusters	Gene list: 0.73	Gene list: 0.73
	Sample list: 0.48	Sample list: 0.25
Jaccard similarity of the comparison between LAS and IRCC-HC biclusters	Gene list: 0.31	Gene list: 0.33
	Sample list: 0.48	Sample list: 0.72
Jaccard similarity of the comparison between LAS and CCSS biclusters	Sample list: 0.87	Sample list: 0.85
Cluster stability under bootstrapping, jittering, subsetting and adding noise points
Average clusterwise Jaccard index for bootstrapped data	0.57	0.68
Average clusterwise Jaccard index for jittered data	0.99	0.89
Average clusterwise Jaccard index for subsetted data	0.92	0.84
Average clusterwise Jaccard index for data partially replaced by noise	0.45	0.61
